# Supplementary material for: Drug repurposing against breast cancer by integrating drug-exposure expression profiles and drug–drug links based on graph neural network
Source: Bioinformatics. 2021 Mar 19;37(18):2930–7. doi: 10.1093/bioinformatics/btab191 (PMC8479657; doi:10.1093/bioinformatics/btab191)
Supplement: btab191_Supplementary_Data [file btab191_supplementary_data.zip]

Archive with 6 entries (6 files):
- Supplementary Material.docx
- Supplementary_Data_S1.xlsx
- Supplementary_Data_S12.xlsx
- Supplementary_Data_S16.xlsx
- Supplementary_Data_S17.xlsx
- Supplementary_Data_S2.xlsx
