# Supplementary material for: Drug repurposing against breast cancer by integrating drug-exposure expression profiles and drug–drug links based on graph neural network
Source: Bioinformatics. 2021 Mar 19;37(18):2930–7. doi: 10.1093/bioinformatics/btab191 (PMC8479657; doi:10.1093/bioinformatics/btab191)
Supplement: btab191_Supplementary_Data [file btab191_supplementary_data.zip › Supplementary_Data_S1.xlsx]

## Sheet: S1 drug
PubChem CID	Label	LINCS Phase
137	0	I
187	0	I
444	0	I
460	0	I
564	0	I
681	0	I
896	0	I
936	0	I
1046	0	I
1054	0	I
1130	0	I
1775	0	I
1935	0	I
1978	0	I
1981	0	I
1983	0	I
1986	0	I
1989	0	I
2082	0	I
2083	0	I
2088	0	I
2092	0	I
2099	0	I
2118	0	I
2123	0	I
2130	0	I
2132	0	I
2141	1	I
2145	0	I
2148	0	I
2153	0	I
2157	0	I
2159	0	I
2160	0	I
2161	0	I
2162	0	I
2165	0	I
2170	0	I
2187	1	I
2194	0	I
2200	0	I
2206	0	I
2244	0	I
2247	0	I
2249	0	I
2265	0	I
2267	0	I
2284	0	I
2315	0	I
2327	0	I
2335	0	I
2337	0	I
2343	0	I
2351	0	I
2366	0	I
2369	0	I
2370	0	I
2375	0	I
2378	0	I
2381	0	I
2391	0	I
2405	0	I
2406	0	I
2431	0	I
2435	0	I
2442	0	I
2448	0	I
2466	0	I
2471	0	I
2474	0	I
2477	0	I
2478	0	I
2481	0	I
2482	0	I
2484	0	I
2519	0	I
2520	0	I
2540	0	I
2554	0	I
2562	0	I
2564	0	I
2576	0	I
2581	0	I
2583	0	I
2585	0	I
2662	0	I
2663	0	I
2678	0	I
2708	0	I
2710	0	I
2712	0	I
2717	0	I
2719	0	I
2720	0	I
2722	0	I
2725	0	I
2726	0	I
2732	0	I
2733	0	I
2749	0	I
2754	0	I
2756	0	I
2764	0	I
2771	0	I
2783	0	I
2788	0	I
2794	0	I
2796	0	I
2801	0	I
2803	0	I
2812	0	I
2882	0	I
2895	0	I
2904	0	I
2905	0	I
2907	1	I
2913	0	I
2950	0	I
2955	0	I
2972	0	I
2993	0	I
2995	0	I
3016	0	I
3019	0	I
3025	0	I
3033	0	I
3038	0	I
3042	0	I
3052	0	I
3055	0	I
3059	0	I
3100	0	I
3103	0	I
3105	0	I
3108	0	I
3114	0	I
3117	0	I
3121	0	I
3151	0	I
3152	0	I
3156	0	I
3157	0	I
3162	0	I
3168	0	I
3180	0	I
3182	0	I
3198	0	I
3202	0	I
3219	0	I
3229	0	I
3278	0	I
3290	0	I
3291	0	I
3292	0	I
3305	0	I
3308	0	I
3314	0	I
3324	0	I
3331	0	I
3333	0	I
3335	0	I
3339	0	I
3341	0	I
3343	0	I
3348	0	I
3354	0	I
3356	0	I
3365	0	I
3366	0	I
3371	0	I
3372	0	I
3373	0	I
3385	1	I
3386	0	I
3394	0	I
3396	0	I
3397	0	I
3406	0	I
3440	0	I
3446	0	I
3463	0	I
3475	0	I
3476	0	I
3478	0	I
3488	0	I
3516	0	I
3519	0	I
3559	0	I
3561	0	I
3607	0	I
3610	0	I
3639	0	I
3647	0	I
3652	0	I
3658	0	I
3672	0	I
3675	0	I
3676	0	I
3677	0	I
3678	0	I
3689	0	I
3690	0	I
3696	0	I
3702	0	I
3715	0	I
3724	0	I
3730	0	I
3735	0	I
3736	0	I
3739	0	I
3741	0	I
3742	0	I
3749	0	I
3759	0	I
3784	0	I
3823	0	I
3825	0	I
3826	0	I
3827	0	I
3830	0	I
3869	0	I
3878	0	I
3883	0	I
3899	0	I
3902	1	I
3948	0	I
3955	0	I
3957	0	I
3958	0	I
3961	0	I
3964	0	I
3965	0	I
3998	0	I
4011	0	I
4021	0	I
4030	0	I
4031	0	I
4032	0	I
4034	0	I
4037	0	I
4044	0	I
4046	0	I
4054	0	I
4055	0	I
4057	0	I
4060	0	I
4062	0	I
4075	0	I
4078	0	I
4086	0	I
4091	0	I
4097	0	I
4100	0	I
4101	0	I
4107	0	I
4114	0	I
4167	0	I
4168	0	I
4170	0	I
4171	0	I
4173	0	I
4174	0	I
4178	0	I
4184	0	I
4189	0	I
4195	0	I
4197	0	I
4199	0	I
4201	0	I
4205	0	I
4211	0	I
4212	0	I
4235	0	I
4236	0	I
4260	0	I
4409	0	I
4421	0	I
4436	0	I
4449	0	I
4450	0	I
4456	0	I
4463	0	I
4472	0	I
4474	0	I
4477	0	I
4485	0	I
4493	0	I
4495	0	I
4497	0	I
4499	0	I
4506	0	I
4507	0	I
4528	0	I
4539	0	I
4543	0	I
4567	0	I
4583	0	I
4594	0	I
4595	0	I
4601	0	I
4614	0	I
4621	0	I
4631	0	I
4632	0	I
4633	0	I
4634	0	I
4636	0	I
4641	0	I
4649	0	I
4679	0	I
4680	0	I
4684	0	I
4688	0	I
4723	0	I
4735	0	I
4737	0	I
4740	0	I
4746	0	I
4748	0	I
4756	0	I
4760	0	I
4761	0	I
4764	0	I
4768	0	I
4771	0	I
4775	0	I
4781	0	I
4810	0	I
4828	0	I
4829	0	I
4848	0	I
4849	0	I
4883	0	I
4886	0	I
4891	0	I
4893	0	I
4906	0	I
4908	0	I
4909	0	I
4911	0	I
4912	0	I
4913	0	I
4914	0	I
4915	0	I
4917	0	I
4919	0	I
4926	0	I
4927	0	I
4932	0	I
4934	0	I
4935	0	I
4943	0	I
4946	0	I
4976	0	I
4991	0	I
4992	0	I
4993	0	I
5002	0	I
5029	0	I
5035	0	I
5070	0	I
5071	0	I
5073	0	I
5078	0	I
5090	0	I
5095	0	I
5152	0	I
5210	0	I
5215	0	I
5253	0	I
5291	0	I
5311	1	I
5318	0	I
5320	0	I
5323	0	I
5325	0	I
5327	0	I
5328	0	I
5329	0	I
5335	0	I
5336	0	I
5340	0	I
5342	0	I
5344	0	I
5355	0	I
5358	0	I
5359	0	I
5379	0	I
5386	0	I
5394	0	I
5401	0	I
5403	0	I
5405	0	I
5411	0	I
5419	0	I
5426	0	I
5430	0	I
5440	0	I
5452	0	I
5453	1	I
5456	0	I
5468	0	I
5472	0	I
5479	0	I
5482	0	I
5487	0	I
5503	0	I
5504	0	I
5505	0	I
5509	0	I
5510	0	I
5526	0	I
5533	0	I
5546	0	I
5560	0	I
5564	0	I
5566	0	I
5568	0	I
5572	0	I
5573	0	I
5574	0	I
5576	0	I
5577	0	I
5578	0	I
5584	0	I
5585	0	I
5587	0	I
5591	0	I
5593	0	I
5656	0	I
5665	0	I
5666	0	I
5709	0	I
5717	0	I
5719	0	I
5732	0	I
5734	0	I
5735	0	I
5743	0	I
5745	0	I
5749	0	I
5754	0	I
5756	0	I
5757	1	I
5770	0	I
5775	0	I
5790	0	I
5819	0	I
5833	0	I
5850	0	I
5870	1	I
5904	0	I
5905	0	I
5906	0	I
5910	0	I
5920	0	I
5959	0	I
5961	0	I
5966	0	I
5983	0	I
5991	1	I
5994	0	I
5995	1	I
6000	0	I
6010	1	I
6032	0	I
6047	0	I
6082	0	I
6196	0	I
6215	0	I
6230	0	I
6234	0	I
6249	0	I
6253	0	I
6256	0	I
6279	0	I
6291	0	I
6307	0	I
6597	0	I
6674	0	I
6675	0	I
6726	0	I
6741	0	I
6834	0	I
6839	0	I
6843	0	I
7028	0	I
7029	0	I
7638	0	I
7699	0	I
7741	0	I
8226	0	I
8249	0	I
8378	0	I
8955	0	I
8969	0	I
8982	0	I
9051	0	I
9444	0	I
9458	0	I
9642	0	I
9651	0	I
9782	0	I
9801	0	I
10133	0	I
10531	0	I
10607	0	I
10621	0	I
10767	0	I
10770	0	I
11683	1	I
12035	0	I
12555	0	I
12560	0	I
13109	0	I
13791	1	I
15209	0	I
15459	0	I
15541	0	I
16231	0	I
16362	0	I
16363	0	I
16490	0	I
17134	0	I
18283	0	I
18381	0	I
19003	0	I
20279	0	I
21109	0	I
21700	0	I
21704	0	I
23897	0	I
24066	0	I
25419	0	I
26248	0	I
26757	0	I
26934	0	I
26987	0	I
27400	0	I
27447	0	I
27661	0	I
28417	0	I
28693	0	I
30323	0	I
30668	0	I
31072	0	I
31307	0	I
31703	0	I
32170	0	I
32798	0	I
33572	0	I
33613	0	I
33624	0	I
33741	0	I
34040	0	I
34312	0	I
34359	0	I
34633	0	I
35370	0	I
36811	0	I
37393	0	I
37542	0	I
37768	0	I
38853	0	I
38945	0	I
39042	0	I
39147	0	I
39186	0	I
39765	0	I
39912	0	I
40632	0	I
40839	0	I
41684	0	I
41781	0	I
41867	0	I
42008	0	I
42890	0	I
43507	0	I
43672	0	I
43708	0	I
43815	0	I
44093	0	I
47472	0	I
47528	0	I
47811	0	I
47965	0	I
50248	0	I
51039	0	I
51081	0	I
53025	0	I
53232	0	I
54385	0	I
54454	0	I
54477	0	I
54687	0	I
54746	0	I
54841	0	I
54892	0	I
55245	0	I
56959	0	I
57363	0	I
57469	0	I
59768	0	I
60149	0	I
60198	1	I
60464	0	I
60490	0	I
60606	0	I
60648	0	I
60700	0	I
60726	0	I
60750	0	I
60795	0	I
60823	0	I
60825	0	I
60835	0	I
60838	0	I
60846	0	I
60852	1	I
60854	0	I
60857	0	I
60860	0	I
60953	1	I
64139	0	I
64143	0	I
65492	0	I
65833	0	I
65863	0	I
65906	0	I
65981	0	I
65999	0	I
66265	0	I
68617	0	I
68712	0	I
68844	0	I
68911	0	I
71329	0	I
71360	0	I
71384	0	I
71616	0	I
71771	0	I
71815	0	I
72287	0	I
72385	0	I
77991	0	I
77999	0	I
82153	0	I
84029	0	I
89594	0	I
91270	0	I
91610	0	I
92727	0	I
104865	0	I
107807	0	I
110635	0	I
115163	0	I
119570	0	I
119607	0	I
119828	0	I
123600	0	I
123619	0	I
123630	0	I
123631	1	I
124087	0	I
126941	0	I
130313	0	I
134018	0	I
146570	0	I
149096	0	I
149351	0	I
150311	0	I
152946	0	I
154417	0	I
156391	0	I
156419	0	I
158781	0	I
171548	0	I
175805	0	I
176870	0	I
202225	0	I
208908	0	I
216239	0	I
216326	0	I
221493	0	I
222528	0	I
236702	0	I
247839	0	I
285033	0	I
387447	0	I
392622	0	I
439501	0	I
440936	0	I
441074	0	I
441130	0	I
441140	0	I
441199	0	I
441243	0	I
441314	0	I
441383	0	I
441401	0	I
443879	0	I
443943	0	I
444008	0	I
444031	0	I
444036	0	I
445154	0	I
445354	0	I
445580	0	I
445643	0	I
446156	0	I
446157	0	I
446284	0	I
446596	0	I
447043	0	I
448537	1	I
449171	0	I
451668	0	I
457193	0	I
493570	0	I
610479	0	I
644241	0	I
656615	0	I
656665	0	I
657237	0	I
657298	0	I
666418	0	I
667466	0	I
667468	0	I
667476	1	I
667484	0	I
667490	0	I
667550	0	I
708857	0	I
941361	0	I
969516	0	I
1201549	0	I
1349907	0	I
1548887	0	I
1548942	0	I
1548943	0	I
1548972	0	I
1549000	0	I
1549008	0	I
2724354	0	I
2724385	0	I
2733526	0	I
2761171	0	I
3000322	0	I
3000540	0	I
3001028	0	I
3001055	0	I
3002119	0	I
3005573	0	I
3033637	0	I
3033818	0	I
3034010	0	I
3037981	0	I
3062316	0	I
4369359	0	I
4659569	0	I
5277135	0	I
5280360	0	I
5280805	0	I
5280934	0	I
5281004	0	I
5281037	0	I
5281040	0	I
5281071	0	I
5281078	0	I
5281081	0	I
5281613	0	I
5281718	0	I
5281881	0	I
5282379	0	I
5282381	0	I
5282443	0	I
5283731	0	I
5284373	0	I
5284513	0	I
5284549	0	I
5284550	0	I
5284583	0	I
5284585	0	I
5284596	0	I
5284616	0	I
5284627	0	I
5310966	0	I
5310993	0	I
5311067	0	I
5311181	0	I
5311217	0	I
5311221	0	I
5311304	0	I
5311309	0	I
5311412	0	I
5311454	0	I
5311507	0	I
5328940	0	I
5330286	1	I
5360515	0	I
5360696	0	I
5362065	0	I
5362119	0	I
5362124	0	I
5362129	0	I
5362440	0	I
5388962	0	I
5447130	0	I
5462501	0	I
5493444	0	I
6337614	0	I
6442177	1	I
6450551	1	I
6473881	0	I
6714002	0	I
6914273	0	I
6917698	0	I
6918638	0	I
6918837	0	I
9552079	0	I
9829523	0	I
9875401	0	I
9915743	0	I
9926791	0	I
9931954	0	I
10113978	0	I
10184653	0	I
11219835	0	I
11626560	0	I
11707110	0	I
15951529	0	I
16722836	0	I
23725625	1	I
24775005	0	I
24826799	0	I
25126798	0	I
25183872	0	I
42611257	0	I
54671008	0	I
54675769	0	I
54676038	0	I
54676537	0	I
54678486	0	I
135413536	1	I
