# Supplementary material for: Drug repurposing against breast cancer by integrating drug-exposure expression profiles and drug–drug links based on graph neural network
Source: Bioinformatics. 2021 Mar 19;37(18):2930–7. doi: 10.1093/bioinformatics/btab191 (PMC8479657; doi:10.1093/bioinformatics/btab191)
Supplement: btab191_Supplementary_Data [file btab191_supplementary_data.zip › Supplementary_Data_S12.xlsx]

## Sheet: Supplementary_Data_S12
loss_alpha	ddi_type	deg_threshold	loss	aggregator	sampling number	hidden units	learning rate	dropout	batchsize	val_auroc	val_auprc	auroc	auroc_std	auprc	auprc_std
0.25	combined_score	0.05	focal	gcn	(20, 10, 0)	(128, 128)	0.01	0.4	256	0.82423	0.621597	0.80026	0.0673667	0.572657	0.0607299
0.25	combined_score	0.05	focal	gcn	(25, 10, 0)	(128, 128)	0.005	0.2	512	0.815154	0.603863	0.787409	0.0476584	0.580577	0.0094986
0.25	combined_score	0.05	focal	gcn	(12, 8, 0)	(32, 32)	0.01	0.4	256	0.812406	0.623148	0.759783	0.0999204	0.571231	0.0437565
0.25	combined_score	0.05	focal	gcn	(25, 10, 0)	(256, 128)	0.005	0.2	64	0.812365	0.560153	0.76397	0.0909454	0.585094	0.058613
0.25	combined_score	0.05	focal	gcn	(16, 9, 0)	(256, 128)	0.01	0.4	128	0.81195	0.637109	0.796611	0.0668947	0.589405	0.0635673
0.25	combined_score	0.05	focal	gcn	(25, 10, 0)	(512, 256)	0.005	0.4	64	0.811481	0.616058	0.834095	0.0497915	0.582578	0.0684556
0.25	combined_score	0.05	focal	gcn	(16, 9, 0)	(256, 256)	0.005	0.4	256	0.811339	0.605066	0.801322	0.0873822	0.617782	0.0527045
0.25	combined_score	0.05	focal	gcn	(25, 10, 0)	(64, 32)	0.01	0.4	64	0.81087	0.613009	0.789978	0.0662407	0.627068	0.0586989
0.25	combined_score	0.05	focal	gcn	(20, 10, 0)	(64, 64)	0.01	0.4	128	0.81027	0.599982	0.767219	0.101123	0.601307	0.0524718
0.25	combined_score	0.05	focal	gcn	(8, 5, 0)	(128, 128)	0.01	0.4	128	0.809747	0.588039	0.780702	0.12838	0.563393	0.0300336
0.25	combined_score	0.05	focal	gcn	(16, 9, 0)	(512, 256)	0.005	0.4	128	0.809368	0.590046	0.807217	0.121721	0.585219	0.0670004
0.25	combined_score	0.05	focal	gcn	(16, 9, 0)	(128, 64)	0.01	0.4	256	0.807294	0.633973	0.797702	0.101512	0.567104	0.0405047
0.25	combined_score	0.05	focal	gcn	(16, 9, 0)	(128, 128)	0.01	0.4	256	0.805217	0.630209	0.751789	0.126088	0.64925	0.0584111
0.25	combined_score	0.05	focal	gcn	(25, 10, 0)	(128, 64)	0.01	0.4	128	0.802444	0.593078	0.75459	0.0886323	0.586581	0.0606872
0.25	combined_score	0.05	focal	gcn	(25, 10, 0)	(512, 256)	0.01	0.2	256	0.801319	0.612125	0.70723	0.116951	0.546375	0.0349263
0.25	combined_score	0.05	focal	gcn	(16, 9, 0)	(256, 256)	0.005	0.4	64	0.801015	0.61617	0.820902	0.0818271	0.593392	0.0449317
0.25	combined_score	0.05	focal	gcn	(16, 9, 0)	(256, 256)	0.01	0.2	64	0.800169	0.632043	0.775801	0.108902	0.571533	0.0668394
0.25	combined_score	0.05	focal	gcn	(20, 10, 0)	(128, 128)	0.01	0.4	64	0.799241	0.646995	0.793711	0.0904108	0.566622	0.0487109
0.25	combined_score	0.05	focal	gcn	(25, 10, 0)	(256, 256)	0.005	0.2	256	0.798471	0.579759	0.795109	0.115727	0.580127	0.0522927
0.25	combined_score	0.05	focal	gcn	(16, 9, 0)	(64, 64)	0.01	0.2	512	0.797441	0.589769	0.809983	0.178646	0.591261	0.0121926
0.25	combined_score	0.05	focal	gcn	(12, 8, 0)	(32, 32)	0.01	0.4	64	0.79653	0.594479	0.776636	0.0488529	0.605291	0.0478474
0.25	combined_score	0.05	focal	gcn	(25, 10, 0)	(512, 256)	0.01	0.4	128	0.796062	0.598247	0.743744	0.102086	0.570527	0.0707335
0.25	combined_score	0.05	focal	gcn	(16, 9, 0)	(128, 64)	0.005	0.4	128	0.795952	0.632729	0.815355	0.0399614	0.572493	0.0602623
0.25	combined_score	0.05	focal	gcn	(12, 8, 0)	(256, 256)	0.01	0.2	512	0.795809	0.625046	0.797894	0.100961	0.577564	0.0333954
0.25	combined_score	0.05	focal	gcn	(16, 9, 0)	(256, 128)	0.01	0.4	256	0.79575	0.612664	0.752812	0.104108	0.613404	0.0671696
0.25	combined_score	0.05	focal	gcn	(16, 9, 0)	(256, 128)	0.01	0.4	64	0.794909	0.570528	0.802674	0.12637	0.581117	0.0347157
0.25	combined_score	0.05	focal	gcn	(8, 5, 0)	(64, 32)	0.01	0.4	128	0.794536	0.613488	0.772697	0.0662773	0.557752	0.0327764
0.25	combined_score	0.05	focal	gcn	(25, 10, 0)	(512, 256)	0.01	0.2	64	0.793779	0.645349	0.796102	0.121575	0.568007	0.0470122
0.25	combined_score	0.05	focal	gcn	(20, 10, 0)	(256, 128)	0.01	0.4	256	0.793317	0.613973	0.768747	0.167635	0.596595	0.0740842
0.25	combined_score	0.05	focal	gcn	(25, 10, 0)	(128, 128)	0.005	0.4	128	0.789682	0.604081	0.831383	0.120265	0.615793	0.0625759
0.25	combined_score	0.05	focal	gcn	(25, 10, 0)	(256, 128)	0.005	0.2	256	0.788879	0.605337	0.782598	0.050074	0.578194	0.068994
0.25	combined_score	0.05	focal	gcn	(25, 10, 0)	(64, 32)	0.01	0.4	256	0.787121	0.582797	0.757671	0.075407	0.568642	0.0223427
0.25	combined_score	0.05	focal	gcn	(12, 8, 0)	(256, 256)	0.005	0.4	256	0.784944	0.586185	0.728719	0.131888	0.583867	0.0588125
0.25	combined_score	0.05	focal	gcn	(5, 4, 0)	(256, 256)	0.01	0.4	64	0.782017	0.643189	0.801181	0.0788037	0.583105	0.0409062
0.25	combined_score	0.05	focal	gcn	(20, 10, 0)	(256, 256)	0.005	0.2	64	0.781545	0.591287	0.761113	0.133629	0.571149	0.0421932
0.25	combined_score	0.05	focal	gcn	(20, 10, 0)	(512, 256)	0.005	0.4	256	0.780652	0.611351	0.786775	0.143685	0.599694	0.0616598
0.25	combined_score	0.05	focal	gcn	(12, 8, 0)	(512, 256)	0.005	0.4	64	0.780563	0.601423	0.818481	0.110682	0.559321	0.0252817
0.25	combined_score	0.05	focal	gcn	(12, 8, 0)	(256, 128)	0.01	0.2	256	0.780505	0.596506	0.730417	0.132681	0.57472	0.0546987
0.25	combined_score	0.05	focal	gcn	(25, 10, 0)	(32, 32)	0.005	0.2	64	0.780487	0.634388	0.77788	0.104933	0.578124	0.0327904
0.25	combined_score	0.05	focal	gcn	(25, 10, 0)	(256, 128)	0.005	0.4	64	0.780237	0.610019	0.801227	0.0868573	0.563944	0.0330263
0.25	combined_score	0.05	focal	gcn	(16, 9, 0)	(512, 256)	0.005	0.2	128	0.779936	0.597365	0.804419	0.15246	0.607023	0.0721746
0.25	combined_score	0.05	focal	gcn	(12, 8, 0)	(128, 128)	0.01	0.2	256	0.779077	0.60326	0.818127	0.122372	0.587116	0.0413107
0.25	combined_score	0.05	focal	gcn	(16, 9, 0)	(32, 32)	0.01	0.2	128	0.778447	0.597148	0.767509	0.146743	0.593601	0.0423864
0.25	combined_score	0.05	focal	gcn	(25, 10, 0)	(32, 32)	0.01	0.2	64	0.777969	0.612978	0.764667	0.110061	0.563523	0.0384714
0.25	combined_score	0.05	focal	gcn	(8, 5, 0)	(128, 64)	0.01	0.4	64	0.777416	0.578284	0.764127	0.0819027	0.598692	0.0581517
0.25	combined_score	0.05	focal	gcn	(25, 10, 0)	(256, 256)	0.01	0.4	128	0.776973	0.587431	0.82683	0.0861427	0.629576	0.0620019
0.25	combined_score	0.05	focal	gcn	(20, 10, 0)	(64, 64)	0.01	0.4	256	0.776814	0.624661	0.764412	0.115265	0.581663	0.0416428
0.25	combined_score	0.05	focal	gcn	(20, 10, 0)	(512, 256)	0.01	0.4	256	0.776297	0.606954	0.827531	0.0895723	0.588948	0.0805516
0.25	combined_score	0.05	focal	gcn	(16, 9, 0)	(512, 256)	0.005	0.4	512	0.77628	0.576669	0.745031	0.11277	0.54391	0.010463
0.25	combined_score	0.05	focal	gcn	(8, 5, 0)	(256, 256)	0.01	0.4	64	0.775634	0.60979	0.810943	0.0795985	0.600924	0.0730621
0.25	combined_score	0.05	focal	gcn	(5, 4, 0)	(256, 128)	0.01	0.4	128	0.775036	0.59708	0.818397	0.092045	0.616021	0.0491668
0.25	combined_score	0.05	focal	gcn	(25, 10, 0)	(128, 128)	0.005	0.2	128	0.774981	0.573279	0.79346	0.065244	0.58089	0.0454063
0.25	combined_score	0.05	focal	gcn	(20, 10, 0)	(256, 128)	0.005	0.4	128	0.773976	0.567443	0.817067	0.0736492	0.581206	0.0453665
0.25	combined_score	0.05	focal	gcn	(16, 9, 0)	(128, 128)	0.01	0.4	64	0.773381	0.590575	0.792074	0.0773605	0.567048	0.0479258
0.25	combined_score	0.05	focal	gcn	(16, 9, 0)	(64, 32)	0.005	0.4	128	0.772627	0.577386	0.76105	0.0284213	0.564197	0.0700317
0.25	combined_score	0.05	focal	gcn	(16, 9, 0)	(256, 128)	0.005	0.2	128	0.771692	0.604977	0.802282	0.126686	0.579324	0.0216951
0.25	combined_score	0.05	focal	gcn	(25, 10, 0)	(128, 64)	0.005	0.4	64	0.771479	0.59382	0.82741	0.1079	0.587513	0.0382268
0.25	combined_score	0.05	focal	gcn	(25, 10, 0)	(256, 256)	0.01	0.4	512	0.770545	0.601962	0.770522	0.111646	0.580421	0.0710185
0.25	combined_score	0.05	focal	gcn	(25, 10, 0)	(128, 128)	0.01	0.2	64	0.769898	0.590046	0.780899	0.143066	0.635325	0.0772987
0.25	combined_score	0.05	focal	gcn	(5, 4, 0)	(512, 256)	0.01	0.4	128	0.769676	0.580976	0.597544	0.108046	0.542752	0.0437131
0.25	combined_score	0.05	focal	gcn	(16, 9, 0)	(256, 128)	0.005	0.4	512	0.769464	0.604226	0.784883	0.0957317	0.573215	0.0510736
0.25	combined_score	0.05	focal	gcn	(16, 9, 0)	(256, 256)	0.01	0.2	128	0.768912	0.596905	0.657484	0.181239	0.560751	0.0551572
0.25	combined_score	0.05	focal	gcn	(12, 8, 0)	(256, 128)	0.01	0.4	256	0.768216	0.597507	0.799628	0.154335	0.644843	0.0530862
0.25	combined_score	0.05	focal	gcn	(16, 9, 0)	(128, 64)	0.01	0.4	128	0.766544	0.575332	0.781675	0.086234	0.573437	0.0555925
0.25	combined_score	0.05	focal	gcn	(16, 9, 0)	(256, 256)	0.01	0.4	64	0.766067	0.576115	0.825718	0.113537	0.614213	0.0619339
0.25	combined_score	0.05	focal	gcn	(20, 10, 0)	(64, 64)	0.005	0.4	64	0.765764	0.594149	0.789254	0.0943869	0.580433	0.0491432
0.25	combined_score	0.05	focal	gcn	(16, 9, 0)	(64, 32)	0.01	0.4	512	0.764302	0.60979	0.766927	0.0914977	0.568297	0.0520376
0.25	combined_score	0.05	focal	gcn	(12, 8, 0)	(512, 256)	0.005	0.2	64	0.76369	0.563169	0.802334	0.0870238	0.544047	0.0155245
0.25	combined_score	0.05	focal	gcn	(16, 9, 0)	(512, 256)	0.005	0.2	64	0.763672	0.627489	0.823896	0.154436	0.572664	0.0364823
0.25	combined_score	0.05	focal	gcn	(12, 8, 0)	(256, 128)	0.001	0.4	128	0.763635	0.570599	0.807145	0.0982414	0.596373	0.0305243
0.25	combined_score	0.05	focal	gcn	(25, 10, 0)	(512, 256)	0.01	0.4	64	0.763502	0.575508	0.765269	0.0510784	0.567952	0.0529589
0.25	combined_score	0.05	focal	gcn	(8, 5, 0)	(256, 128)	0.01	0.4	128	0.763347	0.62882	0.792337	0.100518	0.558647	0.0347171
0.25	combined_score	0.05	focal	gcn	(16, 9, 0)	(64, 32)	0.01	0.2	512	0.763329	0.588277	0.835501	0.192211	0.633471	0.0277733
0.25	combined_score	0.05	focal	gcn	(16, 9, 0)	(256, 256)	0.01	0.2	512	0.762907	0.594363	0.751234	0.0762142	0.615778	0.0534875
0.25	combined_score	0.05	focal	gcn	(20, 10, 0)	(64, 64)	0.01	0.2	64	0.762388	0.579941	0.790095	0.0891742	0.577455	0.0664607
0.25	combined_score	0.05	focal	gcn	(8, 5, 0)	(512, 256)	0.01	0.2	512	0.761187	0.604788	0.781543	0.172168	0.574099	0.0568719
0.25	combined_score	0.05	focal	gcn	(12, 8, 0)	(256, 256)	0.01	0.2	64	0.760649	0.588158	0.682405	0.100693	0.558719	0.071165
0.25	combined_score	0.05	focal	gcn	(12, 8, 0)	(64, 64)	0.01	0.2	128	0.760399	0.555272	0.800694	0.0746736	0.596292	0.0732211
0.25	combined_score	0.05	focal	gcn	(20, 10, 0)	(512, 256)	0.01	0.2	128	0.759279	0.604005	0.805195	0.140796	0.562041	0.0218618
0.25	combined_score	0.05	focal	gcn	(5, 4, 0)	(256, 256)	0.005	0.4	256	0.759114	0.584363	0.721768	0.174556	0.594231	0.0498691
0.25	combined_score	0.05	focal	gcn	(25, 10, 0)	(128, 64)	0.005	0.2	64	0.759089	0.601591	0.774484	0.0441684	0.574275	0.0715425
0.25	combined_score	0.05	focal	gcn	(25, 10, 0)	(128, 128)	0.01	0.4	128	0.758705	0.58437	0.763881	0.0860814	0.585559	0.0634692
0.25	combined_score	0.05	focal	gcn	(8, 5, 0)	(128, 64)	0.005	0.2	64	0.757772	0.597843	0.764795	0.0817006	0.555052	0.0260218
0.25	combined_score	0.05	focal	gcn	(20, 10, 0)	(64, 32)	0.01	0.4	64	0.757737	0.598695	0.822382	0.133426	0.598812	0.0597063
0.25	combined_score	0.05	focal	gcn	(20, 10, 0)	(128, 128)	0.01	0.4	512	0.757667	0.573417	0.805993	0.102608	0.606319	0.0424111
0.25	combined_score	0.05	focal	gcn	(20, 10, 0)	(512, 256)	0.005	0.4	128	0.757211	0.604525	0.761766	0.10711	0.577508	0.0435378
0.25	combined_score	0.05	focal	gcn	(20, 10, 0)	(512, 256)	0.01	0.4	512	0.756857	0.599367	0.785883	0.0899783	0.573815	0.0571089
0.25	combined_score	0.05	focal	gcn	(25, 10, 0)	(32, 32)	0.01	0.4	256	0.756536	0.586149	0.809033	0.0467979	0.585222	0.0567707
0.25	combined_score	0.05	focal	gcn	(16, 9, 0)	(64, 64)	0.01	0.2	128	0.756403	0.599483	0.823813	0.0899704	0.592967	0.0425059
0.25	combined_score	0.05	focal	gcn	(20, 10, 0)	(512, 256)	0.005	0.4	64	0.755947	0.585136	0.759763	0.0839425	0.571255	0.06288
0.25	combined_score	0.05	focal	gcn	(8, 5, 0)	(512, 256)	0.01	0.2	128	0.755882	0.580409	0.623157	0.140752	0.546101	0.054521
0.25	combined_score	0.05	focal	gcn	(16, 9, 0)	(512, 256)	0.001	0.2	64	0.755685	0.591672	0.811901	0.0318264	0.58252	0.0627063
0.25	combined_score	0.05	focal	gcn	(12, 8, 0)	(64, 64)	0.01	0.4	128	0.755162	0.597088	0.743065	0.104785	0.569602	0.0488694
0.25	combined_score	0.05	focal	gcn	(25, 10, 0)	(128, 64)	0.005	0.4	256	0.755101	0.587267	0.79935	0.0784638	0.580031	0.0316683
0.25	combined_score	0.05	focal	gcn	(16, 9, 0)	(64, 64)	0.01	0.2	64	0.754405	0.574622	0.827856	0.074433	0.566272	0.0359077
0.25	combined_score	0.05	focal	gcn	(5, 4, 0)	(128, 128)	0.01	0.2	128	0.753827	0.580209	0.757497	0.13182	0.558414	0.0311503
0.25	combined_score	0.05	focal	gcn	(20, 10, 0)	(256, 256)	0.01	0.4	64	0.753226	0.626254	0.789749	0.0763179	0.582233	0.0502104
0.25	combined_score	0.05	focal	gcn	(16, 9, 0)	(512, 256)	0.01	0.2	64	0.752632	0.61959	0.712457	0.171858	0.586844	0.0672334
0.25	combined_score	0.05	focal	gcn	(25, 10, 0)	(128, 64)	0.01	0.2	256	0.752535	0.566118	0.76642	0.15311	0.610525	0.0388603
0.25	combined_score	0.05	focal	gcn	(20, 10, 0)	(256, 256)	0.005	0.2	512	0.752312	0.592342	0.781836	0.0978534	0.6008	0.0763251
0.25	combined_score	0.05	focal	gcn	(12, 8, 0)	(32, 32)	0.01	0.4	128	0.752215	0.571128	0.770664	0.090065	0.589432	0.0708607
0.25	combined_score	0.05	focal	gcn	(12, 8, 0)	(128, 128)	0.005	0.4	64	0.751723	0.587432	0.758594	0.125209	0.56581	0.0523283
0.25	combined_score	0.05	focal	gcn	(20, 10, 0)	(256, 256)	0.01	0.4	256	0.751468	0.599447	0.715151	0.121975	0.530205	0.00545694
0.25	combined_score	0.05	focal	gcn	(20, 10, 0)	(128, 64)	0.005	0.4	128	0.751106	0.584748	0.760627	0.0796494	0.58652	0.0478555
0.25	combined_score	0.05	focal	gcn	(16, 9, 0)	(512, 256)	0.01	0.4	128	0.750609	0.619142	0.702094	0.166869	0.546408	0.0220231
0.25	combined_score	0.05	focal	gcn	(20, 10, 0)	(512, 256)	0.005	0.2	128	0.75042	0.619335	0.785264	0.102364	0.589076	0.0305756
0.25	combined_score	0.05	focal	gcn	(16, 9, 0)	(128, 64)	0.01	0.4	64	0.750394	0.584609	0.7639	0.0511094	0.593426	0.0646534
0.25	combined_score	0.05	focal	gcn	(16, 9, 0)	(256, 256)	0.005	0.2	256	0.748507	0.584397	0.806401	0.0960575	0.590459	0.0450953
0.25	combined_score	0.05	focal	gcn	(5, 4, 0)	(64, 64)	0.01	0.4	128	0.748326	0.577061	0.797748	0.143488	0.602798	0.0493611
0.25	combined_score	0.05	focal	gcn	(25, 10, 0)	(64, 64)	0.01	0.4	64	0.748098	0.590091	0.761885	0.117636	0.580484	0.0640313
0.25	combined_score	0.05	focal	gcn	(20, 10, 0)	(256, 256)	0.005	0.4	128	0.748021	0.574263	0.800825	0.0697913	0.575948	0.0519899
0.25	combined_score	0.05	focal	gcn	(5, 4, 0)	(256, 256)	0.0005	0.4	64	0.747699	0.561497	0.712236	0.0912498	0.559852	0.0504939
0.25	combined_score	0.05	focal	gcn	(20, 10, 0)	(128, 128)	0.01	0.4	128	0.747276	0.585555	0.794191	0.0651525	0.558611	0.0243212
0.25	combined_score	0.05	focal	gcn	(16, 9, 0)	(512, 256)	0.005	0.2	256	0.746805	0.590226	0.773572	0.0916346	0.570929	0.0504815
0.25	combined_score	0.05	focal	gcn	(25, 10, 0)	(256, 128)	0.01	0.4	128	0.746465	0.568745	0.816017	0.141226	0.562189	0.0278292
0.25	combined_score	0.05	focal	gcn	(20, 10, 0)	(512, 256)	0.005	0.2	512	0.746464	0.559606	0.756733	0.0820371	0.638995	0.0425629
0.25	combined_score	0.05	focal	gcn	(8, 5, 0)	(256, 128)	0.01	0.4	512	0.746295	0.63127	0.732775	0.128817	0.570971	0.0516438
0.25	combined_score	0.05	focal	gcn	(12, 8, 0)	(32, 32)	0.01	0.2	128	0.744834	0.576395	0.815584	0.0365136	0.588404	0.0531961
0.25	combined_score	0.05	focal	gcn	(16, 9, 0)	(64, 32)	0.005	0.4	64	0.743737	0.607237	0.764832	0.0652505	0.582634	0.0728369
0.25	combined_score	0.05	focal	gcn	(20, 10, 0)	(128, 128)	0.01	0.2	128	0.742897	0.568055	0.79625	0.0598346	0.590049	0.0699925
0.25	combined_score	0.05	focal	gcn	(25, 10, 0)	(128, 64)	0.01	0.4	256	0.742666	0.594454	0.810051	0.135034	0.578731	0.0374627
0.25	combined_score	0.05	focal	gcn	(20, 10, 0)	(256, 128)	0.01	0.2	512	0.742305	0.601994	0.763598	0.122128	0.587149	0.0599176
0.25	combined_score	0.05	focal	gcn	(12, 8, 0)	(256, 128)	0.01	0.2	128	0.742018	0.591318	0.76791	0.0644869	0.579766	0.0621832
0.25	combined_score	0.05	focal	gcn	(5, 4, 0)	(256, 128)	0.01	0.4	512	0.741815	0.614876	0.808306	0.0878703	0.580459	0.0338706
0.25	combined_score	0.05	focal	gcn	(5, 4, 0)	(32, 32)	0.01	0.4	128	0.741121	0.554321	0.778056	0.13948	0.565453	0.0282505
0.25	combined_score	0.05	focal	gcn	(25, 10, 0)	(512, 256)	0.001	0.4	128	0.740793	0.595727	0.710086	0.0806379	0.556784	0.0526335
0.25	combined_score	0.05	focal	gcn	(16, 9, 0)	(512, 256)	0.01	0.4	64	0.740662	0.615173	0.793572	0.104881	0.589748	0.0411374
0.25	combined_score	0.05	focal	gcn	(16, 9, 0)	(256, 128)	0.01	0.2	512	0.740402	0.600828	0.822576	0.0938084	0.594799	0.0582525
0.25	combined_score	0.05	focal	gcn	(8, 5, 0)	(64, 64)	0.01	0.4	64	0.739891	0.569287	0.759312	0.101573	0.558036	0.036301
0.25	combined_score	0.05	focal	gcn	(16, 9, 0)	(64, 64)	0.005	0.2	128	0.739614	0.577622	0.771708	0.199036	0.590547	0.0534431
0.25	combined_score	0.05	focal	gcn	(16, 9, 0)	(128, 128)	0.01	0.4	128	0.739342	0.580326	0.690782	0.155762	0.55227	0.0379142
0.25	combined_score	0.05	focal	gcn	(12, 8, 0)	(128, 128)	0.001	0.4	64	0.739281	0.577814	0.757222	0.129604	0.569998	0.0195005
0.25	combined_score	0.05	focal	gcn	(25, 10, 0)	(512, 256)	0.005	0.2	64	0.739104	0.57484	0.757891	0.13523	0.574534	0.0177785
0.25	combined_score	0.05	focal	gcn	(12, 8, 0)	(64, 64)	0.01	0.2	512	0.738115	0.574509	0.678006	0.119714	0.540592	0.0297605
0.25	combined_score	0.05	focal	gcn	(8, 5, 0)	(256, 256)	0.005	0.4	256	0.738025	0.564742	0.733661	0.105548	0.574642	0.0625463
0.25	combined_score	0.05	focal	gcn	(8, 5, 0)	(64, 32)	0.01	0.4	256	0.737961	0.572805	0.755044	0.089363	0.564564	0.0358508
0.25	combined_score	0.05	focal	gcn	(20, 10, 0)	(256, 128)	0.005	0.2	256	0.737911	0.574278	0.746196	0.0891083	0.563002	0.0534994
0.25	combined_score	0.05	focal	gcn	(25, 10, 0)	(256, 256)	0.01	0.4	256	0.737635	0.572231	0.744438	0.10532	0.539438	0.0227644
0.25	combined_score	0.05	focal	gcn	(16, 9, 0)	(512, 256)	0.005	0.4	64	0.737464	0.569823	0.781283	0.125184	0.57505	0.0517893
0.25	combined_score	0.05	focal	gcn	(25, 10, 0)	(256, 256)	0.005	0.2	128	0.737445	0.576992	0.821334	0.0813504	0.586145	0.0353888
0.25	combined_score	0.05	focal	gcn	(20, 10, 0)	(128, 64)	0.005	0.4	256	0.737408	0.58304	0.799844	0.115504	0.568213	0.00853506
0.25	combined_score	0.05	focal	gcn	(5, 4, 0)	(256, 128)	0.01	0.2	64	0.736259	0.586821	0.760076	0.138046	0.577563	0.0610032
0.25	combined_score	0.05	focal	gcn	(12, 8, 0)	(128, 128)	0.005	0.4	128	0.736247	0.60336	0.824077	0.0942551	0.585541	0.0286109
0.25	combined_score	0.05	focal	gcn	(20, 10, 0)	(128, 128)	0.005	0.4	64	0.736212	0.585693	0.817538	0.0827599	0.580859	0.0792449
0.25	combined_score	0.05	focal	gcn	(16, 9, 0)	(64, 32)	0.01	0.2	256	0.736127	0.578142	0.810358	0.080213	0.602129	0.0666526
0.25	combined_score	0.05	focal	gcn	(16, 9, 0)	(256, 256)	0.01	0.4	128	0.735998	0.596351	0.826966	0.0871717	0.595297	0.057495
0.25	combined_score	0.05	focal	gcn	(12, 8, 0)	(128, 64)	0.01	0.4	256	0.735574	0.573689	0.793683	0.0796594	0.572083	0.0366648
0.25	combined_score	0.05	focal	gcn	(8, 5, 0)	(64, 64)	0.01	0.2	128	0.735525	0.590252	0.782988	0.0636248	0.588246	0.0349824
0.25	combined_score	0.05	focal	gcn	(25, 10, 0)	(32, 32)	0.005	0.4	128	0.735314	0.556208	0.821372	0.0518173	0.601199	0.0503138
0.25	combined_score	0.05	focal	gcn	(16, 9, 0)	(128, 64)	0.005	0.4	64	0.735248	0.591451	0.753531	0.127961	0.573894	0.0348291
0.25	combined_score	0.05	focal	gcn	(25, 10, 0)	(512, 256)	0.005	0.4	128	0.734193	0.591632	0.810921	0.124703	0.60208	0.0524462
0.25	combined_score	0.05	focal	gcn	(12, 8, 0)	(64, 64)	0.0005	0.4	64	0.734075	0.593381	0.812502	0.102208	0.590619	0.0483396
0.25	combined_score	0.05	focal	gcn	(12, 8, 0)	(128, 64)	0.005	0.4	128	0.73364	0.618564	0.709664	0.121684	0.549811	0.0482661
0.25	combined_score	0.05	focal	gcn	(8, 5, 0)	(128, 128)	0.005	0.2	128	0.733436	0.558432	0.814311	0.113886	0.587986	0.0501362
0.25	combined_score	0.05	focal	gcn	(25, 10, 0)	(256, 128)	0.01	0.2	64	0.733286	0.570359	0.753987	0.0678457	0.552838	0.0361664
0.25	combined_score	0.05	focal	gcn	(5, 4, 0)	(32, 32)	0.01	0.4	64	0.732886	0.57418	0.627696	0.0948123	0.569932	0.0746418
0.25	combined_score	0.05	focal	gcn	(20, 10, 0)	(512, 256)	0.01	0.2	64	0.732674	0.575413	0.663164	0.0996102	0.536776	0.0354704
0.25	combined_score	0.05	focal	gcn	(20, 10, 0)	(256, 128)	0.01	0.4	64	0.732235	0.596465	0.772459	0.0766647	0.552131	0.0341131
0.25	combined_score	0.05	focal	gcn	(5, 4, 0)	(128, 128)	0.005	0.2	128	0.732017	0.562865	0.729513	0.0685517	0.553415	0.0327474
0.25	combined_score	0.05	focal	gcn	(20, 10, 0)	(128, 64)	0.01	0.2	128	0.731693	0.584245	0.686272	0.0413463	0.564248	0.0739698
0.25	combined_score	0.05	focal	gcn	(8, 5, 0)	(256, 128)	0.01	0.2	256	0.730914	0.577687	0.814389	0.103775	0.564612	0.0357247
0.25	combined_score	0.05	focal	gcn	(25, 10, 0)	(128, 64)	0.01	0.4	64	0.73068	0.581352	0.804879	0.109837	0.604475	0.0592116
0.25	combined_score	0.05	focal	gcn	(12, 8, 0)	(256, 256)	0.01	0.2	256	0.73064	0.595332	0.800002	0.126726	0.559233	0.0137615
0.25	combined_score	0.05	focal	gcn	(25, 10, 0)	(128, 128)	0.005	0.4	256	0.730559	0.604685	0.627323	0.122643	0.54645	0.0681916
0.25	combined_score	0.05	focal	gcn	(25, 10, 0)	(64, 64)	0.005	0.4	512	0.730551	0.548948	0.742455	0.181058	0.557864	0.0252545
0.25	combined_score	0.05	focal	gcn	(16, 9, 0)	(256, 256)	0.005	0.4	128	0.72976	0.595669	0.817319	0.112765	0.578268	0.0378637
0.25	combined_score	0.05	focal	gcn	(12, 8, 0)	(256, 256)	0.005	0.4	128	0.72948	0.576342	0.806135	0.130843	0.577238	0.0331198
0.25	combined_score	0.05	focal	gcn	(12, 8, 0)	(128, 128)	0.01	0.4	64	0.729397	0.564178	0.789768	0.118684	0.593057	0.0559328
0.25	combined_score	0.05	focal	gcn	(25, 10, 0)	(64, 32)	0.005	0.2	256	0.729182	0.593627	0.795506	0.0952448	0.569589	0.0252012
0.25	combined_score	0.05	focal	gcn	(5, 4, 0)	(256, 128)	0.005	0.2	512	0.729176	0.595592	0.798063	0.12279	0.565296	0.0285818
0.25	combined_score	0.05	focal	gcn	(5, 4, 0)	(256, 256)	0.01	0.4	128	0.729137	0.578063	0.752595	0.110611	0.577877	0.0694436
0.25	combined_score	0.05	focal	gcn	(20, 10, 0)	(32, 32)	0.01	0.4	256	0.728484	0.560126	0.813622	0.0603458	0.582973	0.0468355
0.25	combined_score	0.05	focal	gcn	(16, 9, 0)	(128, 64)	0.005	0.4	256	0.728442	0.58767	0.750406	0.0324262	0.58451	0.0694414
0.25	combined_score	0.05	focal	gcn	(5, 4, 0)	(128, 128)	0.005	0.4	256	0.728416	0.588348	0.739438	0.115302	0.560838	0.0412835
0.25	combined_score	0.05	focal	gcn	(20, 10, 0)	(512, 256)	0.0005	0.4	64	0.727913	0.570536	0.741837	0.115111	0.560075	0.0512656
0.25	combined_score	0.05	focal	gcn	(16, 9, 0)	(64, 64)	0.005	0.4	512	0.727627	0.558055	0.723232	0.122599	0.576711	0.0519975
0.25	combined_score	0.05	focal	gcn	(5, 4, 0)	(128, 64)	0.01	0.4	128	0.727497	0.581504	0.806151	0.0909499	0.585458	0.0629161
0.25	combined_score	0.05	focal	gcn	(20, 10, 0)	(512, 256)	0.005	0.4	512	0.727482	0.591055	0.713578	0.115284	0.552614	0.0644736
0.25	combined_score	0.05	focal	gcn	(25, 10, 0)	(256, 128)	0.005	0.4	128	0.727466	0.592393	0.789682	0.0906188	0.585022	0.035158
0.25	combined_score	0.05	focal	gcn	(16, 9, 0)	(256, 256)	0.01	0.2	256	0.727331	0.61135	0.80277	0.150615	0.569649	0.0199827
0.25	combined_score	0.05	focal	gcn	(20, 10, 0)	(256, 256)	0.005	0.4	512	0.727226	0.583865	0.744996	0.0683625	0.582	0.0791431
0.25	combined_score	0.05	focal	gcn	(12, 8, 0)	(256, 256)	0.01	0.2	128	0.726942	0.584919	0.780786	0.126191	0.581273	0.0648363
0.25	combined_score	0.05	focal	gcn	(25, 10, 0)	(512, 256)	0.005	0.4	512	0.726801	0.553513	0.725123	0.109481	0.548827	0.0387918
0.25	combined_score	0.05	focal	gcn	(5, 4, 0)	(128, 128)	0.01	0.4	128	0.726698	0.584806	0.785895	0.0852211	0.596903	0.0758143
0.25	combined_score	0.05	focal	gcn	(16, 9, 0)	(64, 64)	0.005	0.2	512	0.726641	0.557951	0.774003	0.125563	0.562065	0.0492985
0.25	combined_score	0.05	focal	gcn	(20, 10, 0)	(64, 64)	0.01	0.4	512	0.725968	0.572692	0.813028	0.0992434	0.59335	0.0627581
0.25	combined_score	0.05	focal	gcn	(8, 5, 0)	(256, 256)	0.01	0.2	64	0.725681	0.574564	0.828523	0.100576	0.584243	0.0381265
0.25	combined_score	0.05	focal	gcn	(20, 10, 0)	(256, 256)	0.01	0.2	64	0.72568	0.566085	0.687654	0.216346	0.588204	0.0527369
0.25	combined_score	0.05	focal	gcn	(8, 5, 0)	(128, 128)	0.01	0.2	128	0.725422	0.583307	0.67969	0.115564	0.546077	0.0396737
0.25	combined_score	0.05	focal	gcn	(25, 10, 0)	(32, 32)	0.01	0.4	64	0.725061	0.555528	0.763789	0.134354	0.560815	0.027104
0.25	combined_score	0.05	focal	gcn	(25, 10, 0)	(256, 128)	0.005	0.2	512	0.725001	0.609143	0.787999	0.0782832	0.554308	0.0258302
0.25	combined_score	0.05	focal	gcn	(20, 10, 0)	(128, 64)	0.005	0.4	64	0.724637	0.547487	0.757971	0.124163	0.565918	0.0521296
0.25	combined_score	0.05	focal	gcn	(16, 9, 0)	(64, 32)	0.01	0.2	64	0.724632	0.576181	0.703708	0.0891597	0.565058	0.0677874
0.25	combined_score	0.05	focal	gcn	(25, 10, 0)	(512, 256)	0.001	0.4	64	0.724629	0.580607	0.818115	0.104009	0.581425	0.0432257
0.25	combined_score	0.05	focal	gcn	(12, 8, 0)	(64, 64)	0.01	0.4	64	0.724539	0.577026	0.665416	0.0628941	0.569791	0.0690998
0.25	combined_score	0.05	focal	gcn	(8, 5, 0)	(128, 128)	0.005	0.4	64	0.724421	0.556488	0.731866	0.0789637	0.544142	0.0332355
0.25	combined_score	0.05	focal	gcn	(5, 4, 0)	(512, 256)	0.005	0.2	64	0.724241	0.565232	0.796086	0.0664405	0.571679	0.0538337
0.25	combined_score	0.05	focal	gcn	(20, 10, 0)	(32, 32)	0.01	0.2	256	0.723848	0.58439	0.675535	0.116393	0.566456	0.0625676
0.25	combined_score	0.05	focal	gcn	(8, 5, 0)	(128, 128)	0.005	0.4	256	0.723791	0.568844	0.766214	0.0609086	0.597633	0.0554988
0.25	combined_score	0.05	focal	gcn	(12, 8, 0)	(512, 256)	0.005	0.4	128	0.723544	0.586126	0.816693	0.0607411	0.581049	0.0500913
0.25	combined_score	0.05	focal	gcn	(16, 9, 0)	(32, 32)	0.01	0.4	128	0.722961	0.55711	0.770015	0.0572225	0.57836	0.0670171
0.25	combined_score	0.05	focal	gcn	(8, 5, 0)	(256, 128)	0.005	0.2	256	0.722407	0.565953	0.833311	0.119308	0.622358	0.0655586
0.25	combined_score	0.05	focal	gcn	(20, 10, 0)	(64, 64)	0.01	0.2	128	0.721359	0.589591	0.705142	0.0461838	0.553366	0.0583921
0.25	combined_score	0.05	focal	gcn	(8, 5, 0)	(256, 256)	0.01	0.4	512	0.72125	0.592875	0.76432	0.0921626	0.556379	0.0299087
0.25	combined_score	0.05	focal	gcn	(25, 10, 0)	(512, 256)	0.005	0.2	512	0.721219	0.584709	0.767726	0.157784	0.588039	0.0392291
0.25	combined_score	0.05	focal	gcn	(12, 8, 0)	(64, 64)	0.01	0.4	256	0.720775	0.571842	0.728648	0.123151	0.556096	0.0285037
0.25	combined_score	0.05	focal	gcn	(20, 10, 0)	(64, 64)	0.01	0.4	64	0.72076	0.565632	0.677575	0.112294	0.559616	0.0592456
0.25	combined_score	0.05	focal	gcn	(20, 10, 0)	(32, 32)	0.005	0.4	256	0.720726	0.594089	0.826115	0.100848	0.595179	0.0432457
0.25	combined_score	0.05	focal	gcn	(16, 9, 0)	(32, 32)	0.005	0.2	256	0.720722	0.554697	0.738462	0.133331	0.57546	0.046799
0.25	combined_score	0.05	focal	gcn	(20, 10, 0)	(64, 64)	0.005	0.4	128	0.720443	0.588742	0.817751	0.10848	0.613235	0.061863
0.25	combined_score	0.05	focal	gcn	(20, 10, 0)	(256, 256)	0.005	0.4	64	0.720413	0.585519	0.723534	0.123017	0.569896	0.078847
0.25	combined_score	0.05	focal	gcn	(16, 9, 0)	(256, 128)	0.005	0.4	256	0.720047	0.551071	0.784205	0.110461	0.590501	0.0607653
0.25	combined_score	0.05	focal	gcn	(12, 8, 0)	(128, 128)	0.01	0.2	128	0.71995	0.594342	0.804802	0.110569	0.589229	0.0413841
0.25	combined_score	0.05	focal	gcn	(16, 9, 0)	(256, 128)	0.01	0.4	512	0.719653	0.580932	0.816677	0.0832252	0.620171	0.0593504
0.25	combined_score	0.05	focal	gcn	(12, 8, 0)	(256, 128)	0.005	0.4	128	0.719207	0.586092	0.717577	0.148097	0.562427	0.0524415
0.25	combined_score	0.05	focal	gcn	(20, 10, 0)	(256, 128)	0.005	0.2	128	0.719022	0.632186	0.809935	0.119167	0.584908	0.0134584
0.25	combined_score	0.05	focal	gcn	(25, 10, 0)	(512, 256)	0.001	0.4	256	0.718706	0.560047	0.743582	0.060943	0.560137	0.0355953
0.25	combined_score	0.05	focal	gcn	(25, 10, 0)	(256, 256)	0.005	0.4	256	0.718682	0.636772	0.66816	0.100079	0.529166	0.0292249
0.25	combined_score	0.05	focal	gcn	(20, 10, 0)	(256, 128)	0.005	0.4	64	0.718666	0.592275	0.801918	0.114863	0.58947	0.0429394
0.25	combined_score	0.05	focal	gcn	(5, 4, 0)	(128, 128)	0.01	0.4	256	0.718501	0.585352	0.756141	0.106927	0.550286	0.0305189
0.25	combined_score	0.05	focal	gcn	(16, 9, 0)	(256, 256)	0.001	0.2	64	0.718452	0.570975	0.739206	0.127156	0.583512	0.0738502
0.25	combined_score	0.05	focal	gcn	(25, 10, 0)	(64, 64)	0.01	0.2	128	0.718114	0.599471	0.688015	0.0882736	0.554803	0.0493154
0.25	combined_score	0.05	focal	gcn	(16, 9, 0)	(256, 128)	0.005	0.4	128	0.717863	0.595692	0.748921	0.109341	0.586174	0.0421686
0.25	combined_score	0.05	focal	gcn	(20, 10, 0)	(256, 256)	0.01	0.2	512	0.717737	0.578238	0.758276	0.169366	0.55581	0.0416168
0.25	combined_score	0.05	focal	gcn	(12, 8, 0)	(128, 128)	0.005	0.4	256	0.717683	0.601494	0.80368	0.096914	0.579121	0.0419855
0.25	combined_score	0.05	focal	gcn	(20, 10, 0)	(128, 128)	0.01	0.2	256	0.717559	0.596641	0.755319	0.142541	0.61048	0.0577033
0.25	combined_score	0.05	focal	gcn	(8, 5, 0)	(64, 64)	0.01	0.4	128	0.717504	0.580715	0.783508	0.0775361	0.596456	0.0619926
0.25	combined_score	0.05	focal	gcn	(12, 8, 0)	(32, 32)	0.005	0.4	64	0.717434	0.566336	0.80384	0.117376	0.576284	0.0379794
0.25	combined_score	0.05	focal	gcn	(20, 10, 0)	(256, 128)	0.005	0.2	512	0.717194	0.568738	0.703938	0.128541	0.574481	0.0689674
0.25	combined_score	0.05	focal	gcn	(8, 5, 0)	(64, 32)	0.005	0.4	64	0.717015	0.578063	0.739401	0.0845507	0.556342	0.039629
0.25	combined_score	0.05	focal	gcn	(25, 10, 0)	(256, 128)	0.01	0.4	256	0.71666	0.579722	0.750997	0.10239	0.531044	0.0137915
0.25	combined_score	0.05	focal	gcn	(8, 5, 0)	(32, 32)	0.01	0.4	512	0.716546	0.557818	0.7553	0.088721	0.545496	0.0156781
0.25	combined_score	0.05	focal	gcn	(20, 10, 0)	(64, 32)	0.005	0.4	256	0.716071	0.572854	0.80415	0.0712253	0.596151	0.0689579
0.25	combined_score	0.05	focal	gcn	(25, 10, 0)	(64, 32)	0.01	0.2	512	0.715867	0.598624	0.822329	0.121115	0.611296	0.0405977
0.25	combined_score	0.05	focal	gcn	(8, 5, 0)	(64, 64)	0.01	0.2	64	0.715789	0.603287	0.719594	0.0864235	0.553637	0.0411264
0.25	combined_score	0.05	focal	gcn	(20, 10, 0)	(128, 128)	0.01	0.2	512	0.715776	0.618707	0.770694	0.0656965	0.551531	0.03863
0.25	combined_score	0.05	focal	gcn	(25, 10, 0)	(256, 128)	0.005	0.2	128	0.715625	0.585605	0.783828	0.0786862	0.587684	0.071837
0.25	combined_score	0.05	focal	gcn	(16, 9, 0)	(32, 32)	0.005	0.4	128	0.71558	0.560953	0.823353	0.0925626	0.683463	0.169654
0.25	combined_score	0.05	focal	gcn	(8, 5, 0)	(128, 128)	0.01	0.2	256	0.715494	0.587744	0.677369	0.0602065	0.541572	0.0477813
0.25	combined_score	0.05	focal	gcn	(12, 8, 0)	(64, 32)	0.01	0.4	256	0.715335	0.559748	0.812449	0.0831562	0.580611	0.0469385
0.25	combined_score	0.05	focal	gcn	(25, 10, 0)	(256, 128)	0.01	0.4	64	0.715252	0.587448	0.76736	0.0924185	0.579987	0.0477257
0.25	combined_score	0.05	focal	gcn	(8, 5, 0)	(32, 32)	0.01	0.4	256	0.71521	0.557595	0.784685	0.0772948	0.557944	0.0448535
0.25	combined_score	0.05	focal	gcn	(12, 8, 0)	(64, 64)	0.01	0.2	256	0.715197	0.600316	0.702526	0.107731	0.524537	0.0128963
0.25	combined_score	0.05	focal	gcn	(12, 8, 0)	(128, 128)	0.01	0.2	64	0.71488	0.591226	0.751186	0.0671261	0.573113	0.0577462
0.25	combined_score	0.05	focal	gcn	(8, 5, 0)	(32, 32)	0.01	0.2	256	0.714529	0.586226	0.764295	0.077691	0.566191	0.0429373
0.25	combined_score	0.05	focal	gcn	(25, 10, 0)	(256, 256)	0.005	0.4	64	0.714325	0.563467	0.809946	0.0999029	0.575088	0.0534589
0.25	combined_score	0.05	focal	gcn	(25, 10, 0)	(128, 128)	0.005	0.4	64	0.714256	0.618719	0.799393	0.0716942	0.600838	0.0840365
0.25	combined_score	0.05	focal	gcn	(20, 10, 0)	(32, 32)	0.005	0.2	256	0.714204	0.556216	0.749385	0.0986286	0.575614	0.0703747
0.25	combined_score	0.05	focal	gcn	(16, 9, 0)	(32, 32)	0.01	0.4	256	0.713744	0.556717	0.808666	0.0808178	0.568377	0.034708
0.25	combined_score	0.05	focal	gcn	(25, 10, 0)	(256, 128)	0.0005	0.4	64	0.713706	0.55627	0.734946	0.0949357	0.543848	0.0295011
0.25	combined_score	0.05	focal	gcn	(20, 10, 0)	(32, 32)	0.01	0.4	64	0.713179	0.585536	0.66342	0.0288262	0.548879	0.057251
0.25	combined_score	0.05	focal	gcn	(16, 9, 0)	(256, 256)	0.001	0.4	128	0.712993	0.611468	0.779421	0.0752565	0.565206	0.0483452
0.25	combined_score	0.05	focal	gcn	(12, 8, 0)	(128, 64)	0.01	0.4	512	0.712989	0.585987	0.770841	0.0973272	0.586176	0.0611875
0.25	combined_score	0.05	focal	gcn	(20, 10, 0)	(128, 64)	0.005	0.2	128	0.712873	0.573627	0.833564	0.09476	0.609877	0.0500311
0.25	combined_score	0.05	focal	gcn	(25, 10, 0)	(32, 32)	0.01	0.2	128	0.712608	0.572657	0.800078	0.0995627	0.601056	0.0346707
0.25	combined_score	0.05	focal	gcn	(16, 9, 0)	(64, 64)	0.01	0.4	128	0.712358	0.591397	0.790709	0.131871	0.620018	0.0483731
0.25	combined_score	0.05	focal	gcn	(20, 10, 0)	(128, 64)	0.01	0.2	512	0.712321	0.554441	0.750447	0.100806	0.672322	0.0681879
0.25	combined_score	0.05	focal	gcn	(25, 10, 0)	(32, 32)	0.005	0.4	256	0.712226	0.580409	0.72031	0.101788	0.545751	0.0368209
0.25	combined_score	0.05	focal	gcn	(25, 10, 0)	(512, 256)	0.0005	0.4	64	0.71168	0.577362	0.757026	0.117646	0.594848	0.0630731
0.25	combined_score	0.05	focal	gcn	(8, 5, 0)	(256, 256)	0.005	0.2	256	0.711438	0.581977	0.699116	0.147601	0.553809	0.0392049
0.25	combined_score	0.05	focal	gcn	(8, 5, 0)	(256, 256)	0.005	0.4	128	0.711283	0.606957	0.69326	0.0810084	0.578852	0.0419732
0.25	combined_score	0.05	focal	gcn	(20, 10, 0)	(256, 256)	0.0005	0.4	64	0.709281	0.557738	0.770951	0.0829346	0.575523	0.0494398
0.25	combined_score	0.05	focal	gcn	(20, 10, 0)	(256, 256)	0.005	0.2	256	0.709067	0.559175	0.723609	0.12464	0.570212	0.0741293
0.25	combined_score	0.05	focal	gcn	(5, 4, 0)	(256, 256)	0.005	0.2	128	0.708716	0.571902	0.835436	0.0908481	0.612351	0.0580414
0.25	combined_score	0.05	focal	gcn	(25, 10, 0)	(32, 32)	0.01	0.4	128	0.708322	0.551354	0.784747	0.109304	0.578721	0.0292729
0.25	combined_score	0.05	focal	gcn	(25, 10, 0)	(64, 64)	0.005	0.2	512	0.707952	0.567218	0.74021	0.155294	0.571619	0.0358398
0.25	combined_score	0.05	focal	gcn	(8, 5, 0)	(256, 128)	0.005	0.4	256	0.707868	0.568384	0.801118	0.0410318	0.583874	0.0586283
0.25	combined_score	0.05	focal	gcn	(12, 8, 0)	(128, 128)	0.001	0.2	128	0.707824	0.582285	0.786059	0.129685	0.649879	0.0527031
0.25	combined_score	0.05	focal	gcn	(16, 9, 0)	(256, 256)	0.001	0.4	64	0.707749	0.55445	0.795223	0.0568006	0.579975	0.0563306
0.25	combined_score	0.05	focal	gcn	(8, 5, 0)	(256, 256)	0.001	0.2	64	0.707716	0.568819	0.712064	0.0826086	0.567424	0.0591631
0.25	combined_score	0.05	focal	gcn	(5, 4, 0)	(64, 32)	0.005	0.4	64	0.70736	0.592809	0.72273	0.129577	0.573042	0.0491287
0.25	combined_score	0.05	focal	gcn	(16, 9, 0)	(64, 32)	0.01	0.4	128	0.706616	0.578877	0.828984	0.0736878	0.573619	0.0344906
0.25	combined_score	0.05	focal	gcn	(12, 8, 0)	(512, 256)	0.01	0.4	64	0.706468	0.577862	0.805872	0.13667	0.5755	0.0309808
0.25	combined_score	0.05	focal	gcn	(12, 8, 0)	(256, 128)	0.005	0.4	64	0.706234	0.60539	0.750224	0.0506156	0.577039	0.0671147
0.25	combined_score	0.05	focal	gcn	(8, 5, 0)	(256, 256)	0.01	0.4	128	0.705668	0.576489	0.723876	0.0880166	0.567313	0.0718316
0.25	combined_score	0.05	focal	gcn	(20, 10, 0)	(256, 128)	0.01	0.4	128	0.705371	0.562282	0.766487	0.102895	0.56431	0.0422215
0.25	combined_score	0.05	focal	gcn	(25, 10, 0)	(128, 64)	0.01	0.2	512	0.704651	0.55975	0.699712	0.0403105	0.552076	0.0546624
0.25	combined_score	0.05	focal	gcn	(8, 5, 0)	(64, 64)	0.005	0.4	64	0.704438	0.569902	0.797256	0.0723429	0.580787	0.0662249
0.25	combined_score	0.05	focal	gcn	(20, 10, 0)	(64, 32)	0.001	0.2	64	0.704393	0.572703	0.716591	0.0919726	0.531607	0.0148592
0.25	combined_score	0.05	focal	gcn	(20, 10, 0)	(256, 128)	0.001	0.2	128	0.704158	0.599623	0.753659	0.120349	0.599432	0.0844858
0.25	combined_score	0.05	focal	gcn	(5, 4, 0)	(512, 256)	0.005	0.4	64	0.704157	0.57508	0.641166	0.0875507	0.563719	0.0578235
0.25	combined_score	0.05	focal	gcn	(12, 8, 0)	(128, 64)	0.001	0.4	64	0.704142	0.585816	0.758815	0.116823	0.583583	0.0462789
0.25	combined_score	0.05	focal	gcn	(25, 10, 0)	(512, 256)	0.0005	0.4	128	0.70408	0.560789	0.749018	0.100533	0.553625	0.0423604
0.25	combined_score	0.05	focal	gcn	(8, 5, 0)	(64, 32)	0.005	0.4	256	0.704072	0.5688	0.776515	0.130308	0.577325	0.0286926
0.25	combined_score	0.05	focal	gcn	(20, 10, 0)	(128, 128)	0.001	0.2	128	0.704045	0.555741	0.731829	0.126448	0.58375	0.043681
0.25	combined_score	0.05	focal	gcn	(20, 10, 0)	(64, 32)	0.01	0.2	64	0.703608	0.589557	0.788627	0.0847503	0.553333	0.0227171
0.25	combined_score	0.05	focal	gcn	(12, 8, 0)	(64, 64)	0.001	0.4	64	0.703584	0.575214	0.78316	0.0696654	0.56557	0.0411244
0.25	combined_score	0.05	focal	gcn	(5, 4, 0)	(128, 64)	0.01	0.4	64	0.702986	0.581497	0.707082	0.0846311	0.56969	0.0582452
0.25	combined_score	0.05	focal	gcn	(8, 5, 0)	(512, 256)	0.001	0.2	256	0.702926	0.612963	0.759685	0.145066	0.564936	0.0221351
0.25	combined_score	0.05	focal	gcn	(16, 9, 0)	(128, 128)	0.005	0.4	64	0.702914	0.554453	0.74723	0.0958675	0.585147	0.0533692
0.25	combined_score	0.05	focal	gcn	(16, 9, 0)	(128, 128)	0.01	0.2	64	0.702901	0.574423	0.617523	0.0764058	0.545131	0.0560931
0.25	combined_score	0.05	focal	gcn	(25, 10, 0)	(64, 64)	0.005	0.2	64	0.702539	0.566339	0.789466	0.136276	0.569489	0.0253579
0.25	combined_score	0.05	focal	gcn	(20, 10, 0)	(128, 128)	0.0005	0.2	128	0.702474	0.560384	0.811229	0.072655	0.572714	0.0323732
0.25	combined_score	0.05	focal	gcn	(12, 8, 0)	(64, 32)	0.01	0.2	64	0.70222	0.545057	0.808886	0.0766926	0.612175	0.0563987
0.25	combined_score	0.05	focal	gcn	(5, 4, 0)	(128, 64)	0.01	0.4	256	0.702183	0.588698	0.718667	0.148552	0.558618	0.030379
0.25	combined_score	0.05	focal	gcn	(5, 4, 0)	(64, 32)	0.01	0.2	64	0.701916	0.55077	0.703643	0.0883693	0.547088	0.0427194
0.25	combined_score	0.05	focal	gcn	(16, 9, 0)	(64, 32)	0.01	0.4	64	0.701881	0.573297	0.754716	0.0845445	0.568346	0.0262142
0.25	combined_score	0.05	focal	gcn	(20, 10, 0)	(64, 32)	0.001	0.4	64	0.701858	0.566581	0.695424	0.113251	0.560051	0.0541013
0.25	combined_score	0.05	focal	gcn	(25, 10, 0)	(256, 256)	0.01	0.2	128	0.701668	0.580832	0.759685	0.0460275	0.565281	0.0703068
0.25	combined_score	0.05	focal	gcn	(5, 4, 0)	(128, 128)	0.005	0.4	64	0.70153	0.59861	0.691744	0.10464	0.550892	0.0372027
0.25	combined_score	0.05	focal	gcn	(16, 9, 0)	(256, 256)	0.0005	0.4	128	0.70152	0.580127	0.733002	0.0951638	0.552541	0.0356731
0.25	combined_score	0.05	focal	gcn	(25, 10, 0)	(128, 64)	0.005	0.2	128	0.701466	0.573883	0.817892	0.0680685	0.57104	0.0393083
0.25	combined_score	0.05	focal	gcn	(25, 10, 0)	(64, 64)	0.01	0.4	128	0.701325	0.591055	0.700036	0.137108	0.567889	0.0774053
0.25	combined_score	0.05	focal	gcn	(8, 5, 0)	(512, 256)	0.01	0.2	64	0.701236	0.568906	0.805504	0.0929812	0.592293	0.0540637
0.25	combined_score	0.05	focal	gcn	(5, 4, 0)	(256, 256)	0.005	0.4	64	0.701158	0.585176	0.756514	0.0704925	0.559668	0.0309997
0.25	combined_score	0.05	focal	gcn	(8, 5, 0)	(128, 128)	0.01	0.2	64	0.701078	0.56583	0.756456	0.101181	0.577301	0.0495131
0.25	combined_score	0.05	focal	gcn	(25, 10, 0)	(64, 64)	0.005	0.4	256	0.701054	0.579422	0.739885	0.12332	0.553418	0.0342937
0.25	combined_score	0.05	focal	gcn	(25, 10, 0)	(64, 64)	0.01	0.2	512	0.701025	0.576545	0.768883	0.0929038	0.598675	0.0730174
0.25	combined_score	0.05	focal	gcn	(25, 10, 0)	(256, 256)	0.01	0.2	256	0.700915	0.576774	0.769276	0.0745164	0.557776	0.0430927
0.25	combined_score	0.05	focal	gcn	(20, 10, 0)	(64, 32)	0.005	0.4	64	0.700838	0.601589	0.710814	0.122831	0.557179	0.048427
0.25	combined_score	0.05	focal	gcn	(5, 4, 0)	(256, 256)	0.005	0.2	64	0.700787	0.570339	0.708776	0.140037	0.578364	0.0518865
0.25	combined_score	0.05	focal	gcn	(12, 8, 0)	(256, 256)	0.01	0.4	512	0.700609	0.583334	0.788101	0.0766981	0.595578	0.0506465
0.25	combined_score	0.05	focal	gcn	(8, 5, 0)	(256, 128)	0.005	0.4	128	0.700444	0.603042	0.71532	0.122528	0.556935	0.046835
0.25	combined_score	0.05	focal	gcn	(25, 10, 0)	(128, 128)	0.01	0.4	256	0.699699	0.594905	0.638512	0.10272	0.545799	0.0501017
0.25	combined_score	0.05	focal	gcn	(8, 5, 0)	(32, 32)	0.01	0.2	64	0.69964	0.60159	0.663498	0.129977	0.5523	0.0505593
0.25	combined_score	0.05	focal	gcn	(16, 9, 0)	(256, 128)	0.001	0.4	128	0.699617	0.582177	0.79133	0.0989248	0.578818	0.0332341
0.25	combined_score	0.05	focal	gcn	(8, 5, 0)	(64, 64)	0.005	0.2	64	0.699372	0.557703	0.627108	0.121936	0.564571	0.0707195
0.25	combined_score	0.05	focal	gcn	(12, 8, 0)	(64, 32)	0.005	0.4	128	0.699094	0.579155	0.769658	0.120814	0.588976	0.0588958
0.25	combined_score	0.05	focal	gcn	(5, 4, 0)	(64, 32)	0.01	0.4	64	0.698926	0.565885	0.77817	0.10932	0.585042	0.0613752
0.25	combined_score	0.05	focal	gcn	(12, 8, 0)	(64, 64)	0.005	0.4	256	0.698483	0.570567	0.80329	0.0886069	0.59385	0.0624938
0.25	combined_score	0.05	focal	gcn	(20, 10, 0)	(512, 256)	0.0005	0.4	128	0.698241	0.568088	0.692436	0.119405	0.561915	0.0744011
0.25	combined_score	0.05	focal	gcn	(16, 9, 0)	(32, 32)	0.01	0.2	256	0.698173	0.562915	0.759603	0.125569	0.554875	0.0318432
0.25	combined_score	0.05	focal	gcn	(25, 10, 0)	(64, 32)	0.01	0.4	512	0.698172	0.562951	0.723595	0.132016	0.584894	0.0790273
0.25	combined_score	0.05	focal	gcn	(25, 10, 0)	(128, 128)	0.01	0.2	512	0.697859	0.602926	0.772786	0.172869	0.549675	0.0206415
0.25	combined_score	0.05	focal	gcn	(25, 10, 0)	(256, 128)	0.005	0.4	256	0.697607	0.552026	0.706945	0.0927028	0.547508	0.0552882
0.25	combined_score	0.05	focal	gcn	(5, 4, 0)	(256, 128)	0.01	0.4	64	0.697022	0.566499	0.679118	0.183485	0.565102	0.0547743
0.25	combined_score	0.05	focal	gcn	(16, 9, 0)	(64, 32)	0.005	0.4	512	0.696857	0.585742	0.659419	0.150868	0.539973	0.0284363
0.25	combined_score	0.05	focal	gcn	(16, 9, 0)	(512, 256)	0.0005	0.2	64	0.696571	0.548926	0.781655	0.0804274	0.576333	0.0402465
0.25	combined_score	0.05	focal	gcn	(16, 9, 0)	(128, 64)	0.01	0.2	256	0.696553	0.5827	0.742862	0.143363	0.624865	0.188372
0.25	combined_score	0.05	focal	gcn	(25, 10, 0)	(32, 32)	0.005	0.4	64	0.696536	0.541428	0.76245	0.136561	0.560018	0.0399432
0.25	combined_score	0.05	focal	gcn	(20, 10, 0)	(64, 32)	0.01	0.4	128	0.696489	0.608707	0.655644	0.0956039	0.546059	0.0544396
0.25	combined_score	0.05	focal	gcn	(8, 5, 0)	(512, 256)	0.01	0.2	256	0.696396	0.563568	0.735284	0.0873365	0.564484	0.070798
0.25	combined_score	0.05	focal	gcn	(12, 8, 0)	(256, 256)	0.005	0.4	64	0.696325	0.577087	0.668552	0.0891982	0.539324	0.0445343
0.25	combined_score	0.05	focal	gcn	(5, 4, 0)	(128, 128)	0.005	0.2	64	0.696206	0.591444	0.760859	0.170904	0.588819	0.0432305
0.25	combined_score	0.05	focal	gcn	(20, 10, 0)	(64, 64)	0.01	0.2	512	0.696092	0.567812	0.66485	0.16254	0.550298	0.0436736
0.25	combined_score	0.05	focal	gcn	(5, 4, 0)	(128, 128)	0.01	0.2	512	0.695915	0.563084	0.67238	0.158769	0.596628	0.0770619
0.25	combined_score	0.05	focal	gcn	(16, 9, 0)	(128, 64)	0.005	0.2	128	0.695677	0.553194	0.647177	0.16135	0.557782	0.0643006
0.25	combined_score	0.05	focal	gcn	(8, 5, 0)	(64, 32)	0.01	0.4	64	0.695628	0.610763	0.74365	0.125153	0.58066	0.0456104
0.25	combined_score	0.05	focal	gcn	(12, 8, 0)	(256, 128)	0.01	0.2	512	0.695245	0.549335	0.717146	0.103418	0.577094	0.0709965
0.25	combined_score	0.05	focal	gcn	(5, 4, 0)	(256, 256)	0.01	0.4	256	0.695082	0.580301	0.720886	0.0939224	0.580402	0.0702275
0.25	combined_score	0.05	focal	gcn	(8, 5, 0)	(64, 64)	0.01	0.4	256	0.694856	0.585498	0.816579	0.105087	0.585957	0.0466589
0.25	combined_score	0.05	focal	gcn	(20, 10, 0)	(512, 256)	0.01	0.4	64	0.69475	0.555708	0.772305	0.122729	0.589802	0.0734161
0.25	combined_score	0.05	focal	gcn	(20, 10, 0)	(256, 256)	0.0001	0.2	64	0.69434	0.556425	0.782429	0.0962438	0.558774	0.028329
0.25	combined_score	0.05	focal	gcn	(25, 10, 0)	(64, 64)	0.005	0.4	128	0.694272	0.567336	0.768197	0.0728943	0.570016	0.043772
0.25	combined_score	0.05	focal	gcn	(25, 10, 0)	(64, 32)	0.01	0.2	256	0.694268	0.588678	0.753257	0.0937491	0.557961	0.0458304
0.25	combined_score	0.05	focal	gcn	(16, 9, 0)	(512, 256)	0.001	0.2	256	0.694236	0.552772	0.753739	0.102721	0.564722	0.0498931
0.25	combined_score	0.05	focal	gcn	(16, 9, 0)	(512, 256)	0.01	0.4	256	0.694231	0.58051	0.732753	0.117011	0.551285	0.030964
0.25	combined_score	0.05	focal	gcn	(20, 10, 0)	(512, 256)	0.005	0.2	256	0.694139	0.588404	0.66558	0.188935	0.562768	0.0782347
0.25	combined_score	0.05	focal	gcn	(12, 8, 0)	(64, 32)	0.005	0.2	128	0.693996	0.545958	0.736533	0.112309	0.557025	0.0346619
0.25	combined_score	0.05	focal	gcn	(8, 5, 0)	(64, 32)	0.01	0.2	128	0.693505	0.593214	0.687198	0.145102	0.556622	0.0555404
0.25	combined_score	0.05	focal	gcn	(12, 8, 0)	(64, 32)	0.01	0.2	256	0.693433	0.577923	0.724993	0.103259	0.561324	0.0489548
0.25	combined_score	0.05	focal	gcn	(16, 9, 0)	(128, 64)	0.001	0.4	64	0.69327	0.577216	0.715628	0.0920638	0.555531	0.0599944
0.25	combined_score	0.05	focal	gcn	(8, 5, 0)	(64, 32)	0.005	0.2	64	0.693226	0.566731	0.722334	0.164105	0.581117	0.0688726
0.25	combined_score	0.05	focal	gcn	(12, 8, 0)	(128, 128)	0.005	0.2	256	0.693191	0.575677	0.732792	0.0800004	0.576194	0.0760454
0.25	combined_score	0.05	focal	gcn	(12, 8, 0)	(512, 256)	0.001	0.4	64	0.6931	0.548291	0.668616	0.100016	0.554883	0.048323
0.25	combined_score	0.05	focal	gcn	(16, 9, 0)	(256, 128)	0.01	0.2	64	0.69304	0.595998	0.739675	0.116282	0.57093	0.0697402
0.25	combined_score	0.05	focal	gcn	(8, 5, 0)	(64, 32)	0.01	0.2	256	0.693025	0.552823	0.790129	0.122456	0.562159	0.035371
0.25	combined_score	0.05	focal	gcn	(12, 8, 0)	(128, 128)	0.005	0.2	512	0.692759	0.549467	0.697589	0.140922	0.558647	0.048814
0.25	combined_score	0.05	focal	gcn	(16, 9, 0)	(128, 128)	0.005	0.4	128	0.692607	0.549071	0.754668	0.0895209	0.579524	0.0636788
0.25	combined_score	0.05	focal	gcn	(16, 9, 0)	(64, 64)	0.005	0.4	256	0.69182	0.590051	0.753042	0.0685482	0.575505	0.0380354
0.25	combined_score	0.05	focal	gcn	(12, 8, 0)	(32, 32)	0.005	0.2	64	0.691612	0.563581	0.771005	0.153097	0.575397	0.0118549
0.25	combined_score	0.05	focal	gcn	(5, 4, 0)	(64, 64)	0.01	0.4	64	0.69151	0.569053	0.681457	0.0953164	0.55765	0.074187
0.25	combined_score	0.05	focal	gcn	(16, 9, 0)	(32, 32)	0.005	0.2	512	0.691165	0.55176	0.773141	0.0745295	0.58193	0.0598994
0.25	combined_score	0.05	focal	gcn	(25, 10, 0)	(64, 32)	0.01	0.2	128	0.691069	0.597445	0.831055	0.0840218	0.589465	0.0463886
0.25	combined_score	0.05	focal	gcn	(8, 5, 0)	(128, 128)	0.005	0.2	256	0.690766	0.554341	0.676963	0.0680989	0.565806	0.0664323
0.25	combined_score	0.05	focal	gcn	(8, 5, 0)	(256, 256)	0.01	0.2	256	0.690715	0.578676	0.773061	0.108852	0.57872	0.0661211
0.25	combined_score	0.05	focal	gcn	(25, 10, 0)	(128, 64)	0.005	0.2	512	0.690488	0.550029	0.808201	0.0886193	0.582559	0.0510423
0.25	combined_score	0.05	focal	gcn	(25, 10, 0)	(128, 128)	0.0005	0.4	64	0.690427	0.57779	0.708021	0.146346	0.562822	0.0430924
0.25	combined_score	0.05	focal	gcn	(5, 4, 0)	(256, 128)	0.01	0.2	128	0.690386	0.551309	0.785577	0.157187	0.589854	0.0415573
0.25	combined_score	0.05	focal	gcn	(16, 9, 0)	(64, 32)	0.01	0.4	256	0.690382	0.570191	0.768858	0.0989954	0.590085	0.0738202
0.25	combined_score	0.05	focal	gcn	(20, 10, 0)	(128, 64)	0.005	0.2	256	0.690326	0.565839	0.67714	0.145005	0.560716	0.0630976
0.25	combined_score	0.05	focal	gcn	(25, 10, 0)	(128, 128)	0.005	0.2	256	0.689626	0.56421	0.649387	0.158153	0.536359	0.0243517
0.25	combined_score	0.05	focal	gcn	(25, 10, 0)	(256, 256)	0.0005	0.4	64	0.689411	0.551152	0.798065	0.105446	0.63549	0.0512665
0.25	combined_score	0.05	focal	gcn	(20, 10, 0)	(64, 32)	0.005	0.4	128	0.689324	0.555297	0.699367	0.104214	0.559208	0.0517795
0.25	combined_score	0.05	focal	gcn	(12, 8, 0)	(256, 256)	0.0001	0.4	64	0.688982	0.552745	0.711879	0.105244	0.55746	0.0369935
0.25	combined_score	0.05	focal	gcn	(16, 9, 0)	(128, 128)	0.01	0.2	512	0.688889	0.5671	0.773406	0.116532	0.568669	0.0496934
0.25	combined_score	0.05	focal	gcn	(8, 5, 0)	(128, 128)	0.01	0.4	64	0.688828	0.578752	0.671949	0.136113	0.546172	0.0475784
0.25	combined_score	0.05	focal	gcn	(5, 4, 0)	(512, 256)	0.005	0.2	512	0.688686	0.553166	0.68523	0.121162	0.564756	0.0739887
0.25	combined_score	0.05	focal	gcn	(8, 5, 0)	(256, 128)	0.005	0.2	64	0.688587	0.544668	0.688473	0.0917586	0.586529	0.0927136
0.25	combined_score	0.05	focal	gcn	(5, 4, 0)	(64, 32)	0.01	0.2	512	0.688355	0.564757	0.799771	0.162769	0.589979	0.0370554
0.25	combined_score	0.05	focal	gcn	(5, 4, 0)	(256, 256)	0.01	0.2	64	0.68829	0.617014	0.575522	0.165841	0.559392	0.0587541
0.25	combined_score	0.05	focal	gcn	(20, 10, 0)	(128, 128)	0.005	0.2	128	0.688189	0.540983	0.732616	0.157136	0.575769	0.0541233
0.25	combined_score	0.05	focal	gcn	(5, 4, 0)	(256, 128)	0.0005	0.2	64	0.687741	0.562465	0.723303	0.10803	0.55807	0.0403957
0.25	combined_score	0.05	focal	gcn	(20, 10, 0)	(512, 256)	0.001	0.4	128	0.68771	0.550511	0.649579	0.0699845	0.538775	0.0378246
0.25	combined_score	0.05	focal	gcn	(25, 10, 0)	(256, 256)	0.005	0.4	512	0.686985	0.579189	0.777395	0.122397	0.545585	0.0283523
0.25	combined_score	0.05	focal	gcn	(20, 10, 0)	(128, 64)	0.0005	0.4	64	0.686922	0.558389	0.79226	0.113986	0.591528	0.0324839
0.25	combined_score	0.05	focal	gcn	(12, 8, 0)	(256, 256)	0.001	0.2	256	0.686706	0.568696	0.756991	0.113485	0.579536	0.0650592
0.25	combined_score	0.05	focal	gcn	(20, 10, 0)	(64, 32)	0.01	0.2	256	0.68666	0.548395	0.737692	0.0504832	0.560304	0.045949
0.25	combined_score	0.05	focal	gcn	(25, 10, 0)	(128, 128)	0.001	0.2	64	0.686436	0.558751	0.770949	0.0764971	0.586598	0.0732826
0.25	combined_score	0.05	focal	gcn	(20, 10, 0)	(512, 256)	0.01	0.4	128	0.685869	0.564431	0.65957	0.149209	0.545651	0.0479374
0.25	combined_score	0.05	focal	gcn	(8, 5, 0)	(128, 128)	0.0005	0.4	128	0.685804	0.559241	0.701619	0.115593	0.542189	0.0318799
0.25	combined_score	0.05	focal	gcn	(5, 4, 0)	(64, 64)	0.01	0.4	512	0.685399	0.53679	0.690292	0.083094	0.564447	0.0603872
0.25	combined_score	0.05	focal	gcn	(16, 9, 0)	(512, 256)	0.0005	0.2	512	0.685389	0.550795	0.695413	0.139534	0.565954	0.0547894
0.25	combined_score	0.05	focal	gcn	(12, 8, 0)	(256, 128)	0.005	0.2	64	0.685324	0.582021	0.594436	0.0803723	0.539399	0.0487782
0.25	combined_score	0.05	focal	gcn	(8, 5, 0)	(256, 128)	0.005	0.2	128	0.685263	0.596837	0.680215	0.164529	0.558732	0.0493098
0.25	combined_score	0.05	focal	gcn	(5, 4, 0)	(512, 256)	0.01	0.2	64	0.685126	0.574246	0.748338	0.0728138	0.545137	0.0417799
0.25	combined_score	0.05	focal	gcn	(16, 9, 0)	(32, 32)	0.005	0.4	64	0.685017	0.572736	0.727201	0.130861	0.566718	0.0515678
0.25	combined_score	0.05	focal	gcn	(8, 5, 0)	(256, 128)	0.01	0.2	128	0.684592	0.560322	0.77113	0.0695053	0.584729	0.0606068
0.25	combined_score	0.05	focal	gcn	(25, 10, 0)	(512, 256)	0.005	0.4	256	0.684542	0.554433	0.642546	0.137141	0.535816	0.0348967
0.25	combined_score	0.05	focal	gcn	(8, 5, 0)	(256, 128)	0.005	0.4	64	0.684401	0.561954	0.691792	0.150031	0.554266	0.0413303
0.25	combined_score	0.05	focal	gcn	(20, 10, 0)	(32, 32)	0.01	0.2	64	0.684387	0.557774	0.685073	0.139066	0.562655	0.0617147
0.25	combined_score	0.05	focal	gcn	(25, 10, 0)	(64, 32)	0.005	0.4	256	0.684378	0.555272	0.735644	0.0763168	0.56383	0.0550937
0.25	combined_score	0.05	focal	gcn	(25, 10, 0)	(512, 256)	0.01	0.4	256	0.683991	0.57378	0.715816	0.128315	0.566405	0.0742877
0.25	combined_score	0.05	focal	gcn	(12, 8, 0)	(128, 64)	0.01	0.2	256	0.683983	0.563698	0.675859	0.147632	0.544562	0.0365545
0.25	combined_score	0.05	focal	gcn	(25, 10, 0)	(64, 64)	0.005	0.4	64	0.683746	0.544911	0.759126	0.111854	0.565514	0.0330276
0.25	combined_score	0.05	focal	gcn	(5, 4, 0)	(256, 256)	0.005	0.2	512	0.683667	0.567164	0.695263	0.0620041	0.549458	0.0440734
0.25	combined_score	0.05	focal	gcn	(16, 9, 0)	(128, 128)	0.0005	0.4	128	0.683473	0.557002	0.701925	0.133038	0.556128	0.041649
0.25	combined_score	0.05	focal	gcn	(20, 10, 0)	(256, 256)	0.005	0.4	256	0.683403	0.575965	0.766851	0.0727131	0.58932	0.0682819
0.25	combined_score	0.05	focal	gcn	(8, 5, 0)	(128, 128)	0.0005	0.4	64	0.683372	0.552746	0.743612	0.102359	0.558047	0.0424322
0.25	combined_score	0.05	focal	gcn	(16, 9, 0)	(256, 256)	0.01	0.4	256	0.683184	0.557758	0.784618	0.086345	0.565261	0.0412088
0.25	combined_score	0.05	focal	gcn	(20, 10, 0)	(32, 32)	0.01	0.4	128	0.682806	0.592105	0.803336	0.0861793	0.611387	0.06163
0.25	combined_score	0.05	focal	gcn	(8, 5, 0)	(128, 64)	0.001	0.4	128	0.682719	0.558111	0.808663	0.130182	0.613308	0.0525149
0.25	combined_score	0.05	focal	gcn	(25, 10, 0)	(256, 256)	0.005	0.4	128	0.682341	0.565241	0.670304	0.162518	0.554468	0.0559496
0.25	combined_score	0.05	focal	gcn	(20, 10, 0)	(256, 128)	0.0005	0.4	64	0.682305	0.575597	0.777636	0.104418	0.574508	0.0446683
0.25	combined_score	0.05	focal	gcn	(5, 4, 0)	(32, 32)	0.01	0.2	256	0.682089	0.570673	0.788961	0.192703	0.618458	0.0430931
0.25	combined_score	0.05	focal	gcn	(20, 10, 0)	(256, 256)	0.001	0.2	128	0.681914	0.561483	0.746976	0.125827	0.564562	0.0522308
0.25	combined_score	0.05	focal	gcn	(20, 10, 0)	(128, 64)	0.01	0.2	64	0.681842	0.57797	0.803421	0.0840783	0.593961	0.0660961
0.25	combined_score	0.05	focal	gcn	(16, 9, 0)	(128, 64)	0.005	0.2	256	0.68172	0.590406	0.68937	0.180539	0.560462	0.0493904
0.25	combined_score	0.05	focal	gcn	(20, 10, 0)	(64, 64)	0.005	0.2	128	0.681525	0.573789	0.682088	0.106157	0.54745	0.0444528
0.25	combined_score	0.05	focal	gcn	(25, 10, 0)	(256, 256)	0.01	0.2	512	0.681499	0.554649	0.776243	0.15189	0.551859	0.0262872
0.25	combined_score	0.05	focal	gcn	(25, 10, 0)	(64, 32)	0.005	0.4	512	0.681452	0.56232	0.73769	0.12119	0.543024	0.0164222
0.25	combined_score	0.05	focal	gcn	(25, 10, 0)	(128, 128)	0.01	0.2	128	0.681358	0.563583	0.727468	0.0976002	0.533283	0.0166533
0.25	combined_score	0.05	focal	gcn	(8, 5, 0)	(256, 256)	0.0001	0.2	64	0.681316	0.569543	0.71422	0.125421	0.556486	0.0452903
0.25	combined_score	0.05	focal	gcn	(25, 10, 0)	(512, 256)	0.005	0.2	128	0.681268	0.569225	0.668593	0.152309	0.553125	0.0462979
0.25	combined_score	0.05	focal	gcn	(12, 8, 0)	(256, 128)	0.001	0.2	128	0.68114	0.574121	0.767916	0.0832907	0.571605	0.0300367
0.25	combined_score	0.05	focal	gcn	(12, 8, 0)	(32, 32)	0.0005	0.4	64	0.681078	0.544062	0.743466	0.102218	0.550045	0.0374394
0.25	combined_score	0.05	focal	gcn	(5, 4, 0)	(64, 64)	0.01	0.2	512	0.681075	0.552044	0.735785	0.122772	0.568541	0.0456201
0.25	combined_score	0.05	focal	gcn	(5, 4, 0)	(128, 64)	0.005	0.4	64	0.680845	0.579277	0.634353	0.179478	0.553911	0.0585483
0.25	combined_score	0.05	focal	gcn	(8, 5, 0)	(128, 64)	0.001	0.4	256	0.680554	0.545891	0.705462	0.139245	0.580736	0.0673451
0.25	combined_score	0.05	focal	gcn	(12, 8, 0)	(256, 256)	0.01	0.4	64	0.680498	0.56549	0.788579	0.0952078	0.574803	0.051444
0.25	combined_score	0.05	focal	gcn	(16, 9, 0)	(128, 128)	0.0005	0.4	64	0.68046	0.556061	0.681374	0.141043	0.555405	0.0465382
0.25	combined_score	0.05	focal	gcn	(20, 10, 0)	(32, 32)	0.01	0.2	512	0.680342	0.546783	0.722261	0.153489	0.551699	0.0496285
0.25	combined_score	0.05	focal	gcn	(20, 10, 0)	(128, 128)	0.0005	0.4	64	0.680008	0.567417	0.757446	0.10495	0.564514	0.0430494
0.25	combined_score	0.05	focal	gcn	(5, 4, 0)	(32, 32)	0.005	0.4	256	0.679992	0.584475	0.707263	0.0929772	0.568075	0.0333204
0.25	combined_score	0.05	focal	gcn	(12, 8, 0)	(64, 32)	0.01	0.4	128	0.679925	0.54567	0.723052	0.143032	0.564841	0.0629178
0.25	combined_score	0.05	focal	gcn	(25, 10, 0)	(64, 64)	0.001	0.2	64	0.679459	0.548323	0.677888	0.144137	0.538507	0.0273072
0.25	combined_score	0.05	focal	gcn	(20, 10, 0)	(128, 64)	0.001	0.4	128	0.679023	0.553773	0.666453	0.112189	0.54022	0.0375199
0.25	combined_score	0.05	focal	gcn	(12, 8, 0)	(512, 256)	0.005	0.4	256	0.678716	0.548474	0.668124	0.189087	0.560751	0.0528911
0.25	combined_score	0.05	focal	gcn	(16, 9, 0)	(256, 256)	0.0005	0.4	64	0.678433	0.564739	0.729103	0.0943933	0.563369	0.0658283
0.25	combined_score	0.05	focal	gcn	(20, 10, 0)	(64, 32)	0.01	0.4	256	0.678124	0.586682	0.699053	0.168053	0.56144	0.0481042
0.25	combined_score	0.05	focal	gcn	(20, 10, 0)	(128, 128)	0.005	0.4	256	0.678038	0.560722	0.719829	0.0989432	0.564783	0.0593193
0.25	combined_score	0.05	focal	gcn	(20, 10, 0)	(256, 256)	0.001	0.4	128	0.678028	0.564778	0.732292	0.107914	0.559495	0.0449098
0.25	combined_score	0.05	focal	gcn	(20, 10, 0)	(32, 32)	0.01	0.2	128	0.677664	0.571947	0.754061	0.0980198	0.557816	0.0506098
0.25	combined_score	0.05	focal	gcn	(16, 9, 0)	(64, 64)	0.005	0.4	64	0.677256	0.568241	0.778788	0.149474	0.564558	0.0261597
0.25	combined_score	0.05	focal	gcn	(5, 4, 0)	(64, 64)	0.01	0.2	128	0.677193	0.587431	0.830958	0.103694	0.622677	0.0827716
0.25	combined_score	0.05	focal	gcn	(8, 5, 0)	(128, 128)	0.005	0.2	64	0.677013	0.573596	0.691173	0.107492	0.531057	0.0325762
0.25	combined_score	0.05	focal	gcn	(12, 8, 0)	(128, 128)	0.0005	0.2	128	0.676972	0.543876	0.777785	0.0833668	0.583082	0.0601968
0.25	combined_score	0.05	focal	gcn	(5, 4, 0)	(256, 128)	0.005	0.4	512	0.676871	0.582094	0.720546	0.11863	0.581986	0.0673799
0.25	combined_score	0.05	focal	gcn	(12, 8, 0)	(64, 32)	0.01	0.4	512	0.676831	0.559775	0.685045	0.147881	0.559142	0.0489018
0.25	combined_score	0.05	focal	gcn	(25, 10, 0)	(256, 256)	0.01	0.2	64	0.676646	0.57616	0.687859	0.144171	0.54178	0.0319554
0.25	combined_score	0.05	focal	gcn	(25, 10, 0)	(64, 64)	0.005	0.2	256	0.676556	0.564304	0.72023	0.102119	0.566909	0.075074
0.25	combined_score	0.05	focal	gcn	(25, 10, 0)	(256, 256)	0.001	0.4	128	0.676521	0.552647	0.690674	0.145225	0.534908	0.0382874
0.25	combined_score	0.05	focal	gcn	(12, 8, 0)	(32, 32)	0.005	0.2	128	0.676295	0.573789	0.638369	0.0895868	0.532077	0.0274238
0.25	combined_score	0.05	focal	gcn	(16, 9, 0)	(128, 64)	0.005	0.4	512	0.676262	0.550332	0.743781	0.150221	0.594749	0.0942615
0.25	combined_score	0.05	focal	gcn	(20, 10, 0)	(512, 256)	0.001	0.4	64	0.676214	0.583681	0.80652	0.0441858	0.591748	0.0538871
0.25	combined_score	0.05	focal	gcn	(8, 5, 0)	(64, 64)	0.01	0.2	512	0.676084	0.564633	0.660515	0.0831602	0.555231	0.0540957
0.25	combined_score	0.05	focal	gcn	(20, 10, 0)	(128, 64)	0.005	0.2	512	0.676004	0.574012	0.745975	0.0697486	0.572611	0.058102
0.25	combined_score	0.05	focal	gcn	(8, 5, 0)	(64, 64)	0.005	0.2	512	0.675827	0.561563	0.687256	0.101308	0.564569	0.0428387
0.25	combined_score	0.05	focal	gcn	(25, 10, 0)	(256, 256)	0.0001	0.4	64	0.675773	0.540589	0.6862	0.146506	0.543624	0.0403838
0.25	combined_score	0.05	focal	gcn	(16, 9, 0)	(32, 32)	0.01	0.4	64	0.6756	0.571475	0.716982	0.0964665	0.541605	0.0134131
0.25	combined_score	0.05	focal	gcn	(20, 10, 0)	(32, 32)	0.001	0.2	64	0.675271	0.564975	0.709926	0.125663	0.541093	0.0385827
0.25	combined_score	0.05	focal	gcn	(16, 9, 0)	(64, 64)	0.01	0.4	512	0.675262	0.582097	0.698732	0.165862	0.57755	0.0673591
0.25	combined_score	0.05	focal	gcn	(16, 9, 0)	(64, 32)	0.005	0.4	256	0.67525	0.550844	0.791212	0.063944	0.572682	0.0523907
0.25	combined_score	0.05	focal	gcn	(20, 10, 0)	(128, 64)	0.01	0.4	256	0.674934	0.574832	0.699024	0.152101	0.564459	0.0747282
0.25	combined_score	0.05	focal	gcn	(8, 5, 0)	(512, 256)	0.005	0.2	64	0.674781	0.614338	0.605253	0.165676	0.554809	0.0705425
0.25	combined_score	0.05	focal	gcn	(12, 8, 0)	(512, 256)	0.01	0.4	256	0.674609	0.561398	0.619435	0.143633	0.535409	0.0467546
0.25	combined_score	0.05	focal	gcn	(8, 5, 0)	(512, 256)	0.005	0.2	128	0.674482	0.58835	0.618689	0.207056	0.557666	0.078712
0.25	combined_score	0.05	focal	gcn	(25, 10, 0)	(256, 256)	0.0005	0.2	256	0.674441	0.565517	0.78689	0.0995307	0.57909	0.0427479
0.25	combined_score	0.05	focal	gcn	(20, 10, 0)	(128, 128)	0.01	0.2	64	0.674252	0.567981	0.720911	0.0849388	0.567346	0.0524974
0.25	combined_score	0.05	focal	gcn	(20, 10, 0)	(64, 32)	0.01	0.2	128	0.674232	0.555453	0.625312	0.131886	0.560343	0.0695846
0.25	combined_score	0.05	focal	gcn	(5, 4, 0)	(32, 32)	0.01	0.2	64	0.674211	0.572806	0.750073	0.10385	0.541982	0.0235356
0.25	combined_score	0.05	focal	gcn	(25, 10, 0)	(512, 256)	0.0005	0.2	128	0.674208	0.55423	0.737727	0.0874655	0.560794	0.0475344
0.25	combined_score	0.05	focal	gcn	(12, 8, 0)	(128, 128)	0.01	0.4	128	0.673912	0.578235	0.716892	0.0379096	0.563736	0.0708797
0.25	combined_score	0.05	focal	gcn	(8, 5, 0)	(512, 256)	0.005	0.2	256	0.67387	0.566456	0.603915	0.151406	0.518391	0.0107929
0.25	combined_score	0.05	focal	gcn	(5, 4, 0)	(128, 64)	0.005	0.4	512	0.673741	0.56545	0.685593	0.155558	0.563993	0.0516357
0.25	combined_score	0.05	focal	gcn	(12, 8, 0)	(64, 32)	0.005	0.2	64	0.673518	0.557035	0.795666	0.0806336	0.608341	0.042302
0.25	combined_score	0.05	focal	gcn	(20, 10, 0)	(32, 32)	0.005	0.2	64	0.673475	0.583667	0.741317	0.145766	0.550347	0.03968
0.25	combined_score	0.05	focal	gcn	(5, 4, 0)	(64, 64)	0.0005	0.4	64	0.673461	0.54307	0.66698	0.145539	0.566918	0.059889
0.25	combined_score	0.05	focal	gcn	(16, 9, 0)	(128, 128)	0.005	0.4	256	0.673425	0.570214	0.810561	0.12118	0.605953	0.0371155
0.25	combined_score	0.05	focal	gcn	(12, 8, 0)	(64, 64)	0.005	0.4	64	0.673314	0.595492	0.670357	0.214659	0.559826	0.0648435
0.25	combined_score	0.05	focal	gcn	(25, 10, 0)	(128, 128)	0.001	0.4	64	0.673276	0.566917	0.731147	0.110266	0.582364	0.0734301
0.25	combined_score	0.05	focal	gcn	(16, 9, 0)	(256, 128)	0.001	0.4	64	0.67324	0.587689	0.716075	0.079228	0.567766	0.0707462
0.25	combined_score	0.05	focal	gcn	(8, 5, 0)	(64, 64)	0.001	0.4	256	0.673108	0.549934	0.724688	0.109965	0.550394	0.0374831
0.25	combined_score	0.05	focal	gcn	(8, 5, 0)	(64, 64)	0.01	0.4	512	0.67307	0.570939	0.726062	0.136631	0.588727	0.065778
0.25	combined_score	0.05	focal	gcn	(25, 10, 0)	(128, 128)	0.001	0.4	128	0.673023	0.558018	0.773957	0.0906136	0.576695	0.0654887
0.25	combined_score	0.05	focal	gcn	(12, 8, 0)	(256, 256)	0.005	0.2	128	0.672893	0.559587	0.785913	0.215979	0.568871	0.0480293
0.25	combined_score	0.05	focal	gcn	(20, 10, 0)	(128, 128)	0.0005	0.4	128	0.672846	0.559599	0.728392	0.122901	0.584512	0.0760721
0.25	combined_score	0.05	focal	gcn	(16, 9, 0)	(64, 32)	0.001	0.4	64	0.672839	0.567449	0.711876	0.133773	0.578123	0.0562068
0.25	combined_score	0.05	focal	gcn	(20, 10, 0)	(64, 32)	0.01	0.4	512	0.672836	0.564054	0.708504	0.140758	0.564715	0.0743996
0.25	combined_score	0.05	focal	gcn	(5, 4, 0)	(256, 256)	0.001	0.4	128	0.67281	0.56494	0.722071	0.112554	0.560736	0.0568103
0.25	combined_score	0.05	focal	gcn	(16, 9, 0)	(128, 128)	0.001	0.2	64	0.67279	0.5528	0.728815	0.0911909	0.556473	0.0389197
0.25	combined_score	0.05	focal	gcn	(16, 9, 0)	(32, 32)	0.01	0.4	512	0.672766	0.588022	0.697122	0.131295	0.54406	0.0321348
0.25	combined_score	0.05	focal	gcn	(20, 10, 0)	(128, 128)	0.005	0.2	512	0.672697	0.540749	0.67249	0.131852	0.561826	0.054781
0.25	combined_score	0.05	focal	gcn	(5, 4, 0)	(512, 256)	0.01	0.2	256	0.672585	0.545443	0.758994	0.12052	0.630645	0.0901804
0.25	combined_score	0.05	focal	gcn	(16, 9, 0)	(512, 256)	0.001	0.4	64	0.672581	0.558719	0.725535	0.0807664	0.576575	0.0762883
0.25	combined_score	0.05	focal	gcn	(20, 10, 0)	(256, 256)	0.001	0.2	64	0.672499	0.571559	0.779706	0.0563446	0.577987	0.0571302
0.25	combined_score	0.05	focal	gcn	(16, 9, 0)	(256, 128)	0.0001	0.2	64	0.672175	0.553172	0.668012	0.163811	0.54835	0.0398557
0.25	combined_score	0.05	focal	gcn	(12, 8, 0)	(64, 64)	0.005	0.2	64	0.672147	0.56189	0.662775	0.143478	0.557834	0.0426514
0.25	combined_score	0.05	focal	gcn	(20, 10, 0)	(128, 64)	0.001	0.4	256	0.671964	0.555019	0.769146	0.0955279	0.587047	0.064264
0.25	combined_score	0.05	focal	gcn	(20, 10, 0)	(256, 128)	0.001	0.2	256	0.671952	0.578204	0.7922	0.0994899	0.589471	0.0643042
0.25	combined_score	0.05	focal	gcn	(8, 5, 0)	(256, 256)	0.005	0.2	128	0.671943	0.579573	0.701776	0.116739	0.553003	0.0496596
0.25	combined_score	0.05	focal	gcn	(20, 10, 0)	(128, 64)	0.005	0.4	512	0.671832	0.561334	0.69959	0.147698	0.562838	0.0532092
0.25	combined_score	0.05	focal	gcn	(12, 8, 0)	(64, 32)	0.01	0.4	64	0.6717	0.564666	0.650108	0.13428	0.569238	0.0595449
0.25	combined_score	0.05	focal	gcn	(12, 8, 0)	(64, 32)	0.005	0.4	64	0.671678	0.573592	0.709861	0.13321	0.541765	0.0178755
0.25	combined_score	0.05	focal	gcn	(12, 8, 0)	(256, 128)	0.005	0.2	512	0.671569	0.58105	0.673326	0.154605	0.539713	0.027571
0.25	combined_score	0.05	focal	gcn	(16, 9, 0)	(64, 64)	0.005	0.2	256	0.671317	0.575014	0.718401	0.0691568	0.561084	0.0588113
0.25	combined_score	0.05	focal	gcn	(25, 10, 0)	(256, 256)	0.001	0.4	256	0.671277	0.568661	0.811322	0.0519048	0.591471	0.0560771
0.25	combined_score	0.05	focal	gcn	(12, 8, 0)	(32, 32)	0.01	0.2	64	0.671007	0.594226	0.676091	0.111295	0.527849	0.0220851
0.25	combined_score	0.05	focal	gcn	(12, 8, 0)	(512, 256)	0.01	0.2	128	0.670953	0.541595	0.624008	0.161229	0.518559	0.0159218
0.25	combined_score	0.05	focal	gcn	(8, 5, 0)	(64, 32)	0.01	0.4	512	0.670778	0.554901	0.645639	0.189122	0.558931	0.0495088
0.25	combined_score	0.05	focal	gcn	(12, 8, 0)	(512, 256)	0.005	0.2	512	0.670748	0.536102	0.719959	0.131072	0.553693	0.0373689
0.25	combined_score	0.05	focal	gcn	(20, 10, 0)	(512, 256)	0.001	0.4	256	0.670681	0.554991	0.678896	0.100127	0.569627	0.0939532
0.25	combined_score	0.05	focal	gcn	(5, 4, 0)	(256, 128)	0.001	0.4	256	0.670596	0.558105	0.6955	0.143426	0.568498	0.0610042
0.25	combined_score	0.05	focal	gcn	(16, 9, 0)	(256, 128)	0.001	0.2	64	0.670302	0.599376	0.671573	0.130446	0.551136	0.0539685
0.25	combined_score	0.05	focal	gcn	(12, 8, 0)	(256, 128)	0.005	0.2	128	0.670263	0.558743	0.651403	0.0810607	0.567802	0.0794501
0.25	combined_score	0.05	focal	gcn	(25, 10, 0)	(32, 32)	0.005	0.2	512	0.670201	0.574917	0.68548	0.047565	0.553622	0.048182
0.25	combined_score	0.05	focal	gcn	(25, 10, 0)	(128, 128)	0.01	0.2	256	0.670151	0.585972	0.765511	0.0716536	0.567979	0.0696744
0.25	combined_score	0.05	focal	gcn	(25, 10, 0)	(128, 128)	0.01	0.4	512	0.669763	0.567713	0.809035	0.112016	0.56926	0.0463022
0.25	combined_score	0.05	focal	gcn	(12, 8, 0)	(512, 256)	0.01	0.4	128	0.669423	0.557494	0.791596	0.108647	0.601014	0.0380384
0.25	combined_score	0.05	focal	gcn	(12, 8, 0)	(128, 64)	0.01	0.2	64	0.669306	0.556725	0.682388	0.168407	0.586393	0.0784301
0.25	combined_score	0.05	focal	gcn	(12, 8, 0)	(256, 256)	0.005	0.2	512	0.669032	0.552575	0.667724	0.195384	0.540962	0.0321465
0.25	combined_score	0.05	focal	gcn	(8, 5, 0)	(256, 256)	0.001	0.4	64	0.668931	0.58675	0.633366	0.179266	0.544431	0.0417422
0.25	combined_score	0.05	focal	gcn	(25, 10, 0)	(128, 64)	0.001	0.4	128	0.668914	0.571413	0.746825	0.111623	0.552407	0.0247084
0.25	combined_score	0.05	focal	gcn	(20, 10, 0)	(256, 128)	0.001	0.4	64	0.668885	0.553985	0.741469	0.0443046	0.556292	0.0495276
0.25	combined_score	0.05	focal	gcn	(16, 9, 0)	(32, 32)	0.005	0.4	256	0.668857	0.586592	0.740103	0.0949523	0.574596	0.0752156
0.25	combined_score	0.05	focal	gcn	(5, 4, 0)	(128, 128)	0.001	0.4	64	0.668738	0.532543	0.756361	0.098341	0.557174	0.0587993
0.25	combined_score	0.05	focal	gcn	(20, 10, 0)	(128, 64)	0.001	0.2	64	0.668649	0.548368	0.72238	0.109005	0.553418	0.0189958
0.25	combined_score	0.05	focal	gcn	(20, 10, 0)	(64, 64)	0.005	0.4	256	0.668322	0.581851	0.753609	0.0791307	0.560127	0.061922
0.25	combined_score	0.05	focal	gcn	(8, 5, 0)	(256, 256)	0.005	0.2	64	0.668264	0.55693	0.678735	0.114717	0.550697	0.0486731
0.25	combined_score	0.05	focal	gcn	(16, 9, 0)	(32, 32)	0.005	0.2	64	0.668192	0.54935	0.683309	0.0824282	0.531877	0.0221917
0.25	combined_score	0.05	focal	gcn	(20, 10, 0)	(256, 256)	0.001	0.4	64	0.668013	0.58204	0.730352	0.122818	0.551292	0.0380352
0.25	combined_score	0.05	focal	gcn	(5, 4, 0)	(256, 256)	0.01	0.2	256	0.667964	0.55862	0.734763	0.070459	0.588701	0.0778724
0.25	combined_score	0.05	focal	gcn	(8, 5, 0)	(128, 64)	0.01	0.2	256	0.667878	0.552542	0.721293	0.136383	0.591338	0.0738767
0.25	combined_score	0.05	focal	gcn	(8, 5, 0)	(256, 128)	0.01	0.4	64	0.667875	0.56787	0.795684	0.101198	0.594599	0.0582036
0.25	combined_score	0.05	focal	gcn	(12, 8, 0)	(512, 256)	0.005	0.2	128	0.667772	0.575111	0.702935	0.112252	0.552554	0.0407254
0.25	combined_score	0.05	focal	gcn	(12, 8, 0)	(64, 64)	0.0005	0.4	128	0.667553	0.566748	0.667401	0.127802	0.533333	0.0160965
0.25	combined_score	0.05	focal	gcn	(25, 10, 0)	(256, 256)	0.001	0.4	512	0.667535	0.556426	0.68965	0.164019	0.55189	0.0363214
0.25	combined_score	0.05	focal	gcn	(20, 10, 0)	(512, 256)	0.001	0.2	64	0.667159	0.569409	0.714488	0.154111	0.589512	0.0956774
0.25	combined_score	0.05	focal	gcn	(12, 8, 0)	(128, 64)	0.0005	0.4	128	0.667095	0.557603	0.712386	0.124256	0.548472	0.0283706
0.25	combined_score	0.05	focal	gcn	(8, 5, 0)	(128, 64)	0.01	0.4	128	0.667061	0.543036	0.732065	0.0753891	0.547117	0.0318658
0.25	combined_score	0.05	focal	gcn	(25, 10, 0)	(64, 32)	0.005	0.2	128	0.666786	0.56688	0.697488	0.139618	0.574921	0.0696465
0.25	combined_score	0.05	focal	gcn	(20, 10, 0)	(512, 256)	0.0005	0.2	64	0.666712	0.548808	0.751079	0.11735	0.590614	0.0724944
0.25	combined_score	0.05	focal	gcn	(8, 5, 0)	(128, 128)	0.01	0.4	512	0.666664	0.544422	0.606226	0.0838745	0.546448	0.0624133
0.25	combined_score	0.05	focal	gcn	(25, 10, 0)	(512, 256)	0.001	0.2	128	0.666647	0.578315	0.70629	0.111668	0.559364	0.0479761
0.25	combined_score	0.05	focal	gcn	(5, 4, 0)	(128, 64)	0.01	0.2	512	0.666576	0.585225	0.801829	0.111328	0.63195	0.0495881
0.25	combined_score	0.05	focal	gcn	(8, 5, 0)	(128, 128)	0.001	0.2	128	0.66615	0.556391	0.710059	0.107123	0.574163	0.0555396
0.25	combined_score	0.05	focal	gcn	(25, 10, 0)	(256, 128)	0.01	0.4	512	0.665432	0.562243	0.745477	0.142824	0.573496	0.0583174
0.25	combined_score	0.05	focal	gcn	(8, 5, 0)	(512, 256)	0.0005	0.2	64	0.665395	0.570433	0.704409	0.0957772	0.564011	0.056661
0.25	combined_score	0.05	focal	gcn	(20, 10, 0)	(256, 256)	0.0005	0.2	64	0.664919	0.560695	0.756209	0.0636575	0.581576	0.0723473
0.25	combined_score	0.05	focal	gcn	(5, 4, 0)	(64, 32)	0.001	0.4	64	0.664722	0.553585	0.679733	0.143659	0.559942	0.0530285
0.25	combined_score	0.05	focal	gcn	(16, 9, 0)	(64, 64)	0.001	0.2	128	0.664443	0.541064	0.683168	0.104871	0.558983	0.0565149
0.25	combined_score	0.05	focal	gcn	(5, 4, 0)	(256, 256)	0.005	0.2	256	0.664159	0.562697	0.586357	0.199619	0.552112	0.0558549
0.25	combined_score	0.05	focal	gcn	(25, 10, 0)	(256, 256)	0.001	0.2	128	0.664079	0.578008	0.751158	0.113863	0.570739	0.048183
0.25	combined_score	0.05	focal	gcn	(5, 4, 0)	(64, 32)	0.01	0.2	256	0.664036	0.560216	0.736666	0.0390505	0.570332	0.055609
0.25	combined_score	0.05	focal	gcn	(20, 10, 0)	(512, 256)	0.01	0.2	256	0.663989	0.579878	0.605894	0.19407	0.519309	0.0219651
0.25	combined_score	0.05	focal	gcn	(25, 10, 0)	(32, 32)	0.005	0.2	128	0.663952	0.545266	0.782316	0.104777	0.577499	0.0336866
0.25	combined_score	0.05	focal	gcn	(20, 10, 0)	(64, 32)	0.0005	0.2	64	0.663835	0.551806	0.756271	0.131064	0.588423	0.0610762
0.25	combined_score	0.05	focal	gcn	(12, 8, 0)	(128, 128)	0.001	0.2	64	0.663777	0.584255	0.759574	0.117256	0.56805	0.0435178
0.25	combined_score	0.05	focal	gcn	(5, 4, 0)	(512, 256)	0.005	0.2	128	0.663427	0.57574	0.678051	0.235591	0.563013	0.0365669
0.25	combined_score	0.05	focal	gcn	(12, 8, 0)	(256, 256)	0.005	0.2	64	0.663301	0.577509	0.655366	0.0989138	0.536106	0.041935
0.25	combined_score	0.05	focal	gcn	(16, 9, 0)	(256, 256)	0.005	0.2	128	0.663138	0.563946	0.610373	0.197287	0.553665	0.0758297
0.25	combined_score	0.05	focal	gcn	(12, 8, 0)	(64, 64)	0.01	0.2	64	0.663135	0.585802	0.746926	0.113599	0.539884	0.0185201
0.25	combined_score	0.05	focal	gcn	(8, 5, 0)	(512, 256)	0.001	0.4	256	0.662771	0.555203	0.762366	0.122862	0.564751	0.0356711
0.25	combined_score	0.05	focal	gcn	(20, 10, 0)	(64, 64)	0.01	0.2	256	0.662766	0.570221	0.674763	0.116864	0.563146	0.0609786
0.25	combined_score	0.05	focal	gcn	(8, 5, 0)	(512, 256)	0.0005	0.2	128	0.662616	0.566419	0.676915	0.137923	0.566236	0.0642938
0.25	combined_score	0.05	focal	gcn	(25, 10, 0)	(128, 128)	0.01	0.4	64	0.662379	0.560179	0.6998	0.15815	0.5747	0.066182
0.25	combined_score	0.05	focal	gcn	(12, 8, 0)	(256, 128)	0.005	0.4	512	0.662324	0.555989	0.668729	0.155779	0.534654	0.0223047
0.25	combined_score	0.05	focal	gcn	(25, 10, 0)	(32, 32)	0.0005	0.4	128	0.66214	0.552262	0.67325	0.149225	0.537777	0.0272405
0.25	combined_score	0.05	focal	gcn	(20, 10, 0)	(64, 64)	0.0005	0.4	64	0.661983	0.537335	0.792469	0.139582	0.589737	0.0226237
0.25	combined_score	0.05	focal	gcn	(16, 9, 0)	(256, 128)	0.0005	0.4	128	0.661769	0.557798	0.72223	0.14296	0.575986	0.0635863
0.25	combined_score	0.05	focal	gcn	(5, 4, 0)	(256, 128)	0.005	0.4	64	0.66147	0.577136	0.682483	0.0734114	0.557988	0.0557592
0.25	combined_score	0.05	focal	gcn	(20, 10, 0)	(256, 128)	0.001	0.4	256	0.66143	0.55517	0.823905	0.0478661	0.58195	0.0544649
0.25	combined_score	0.05	focal	gcn	(25, 10, 0)	(128, 128)	0.005	0.4	512	0.661359	0.572072	0.665447	0.141149	0.560314	0.0734301
0.25	combined_score	0.05	focal	gcn	(8, 5, 0)	(512, 256)	0.005	0.4	128	0.661099	0.579683	0.738713	0.0637702	0.560239	0.0566372
0.25	combined_score	0.05	focal	gcn	(25, 10, 0)	(256, 256)	0.0005	0.2	64	0.661093	0.574623	0.674027	0.138251	0.544203	0.0381581
0.25	combined_score	0.05	focal	gcn	(8, 5, 0)	(256, 128)	0.001	0.4	64	0.660959	0.561414	0.677032	0.151737	0.569703	0.0670468
0.25	combined_score	0.05	focal	gcn	(16, 9, 0)	(512, 256)	0.0005	0.4	128	0.660922	0.560934	0.73512	0.119184	0.578133	0.0713041
0.25	combined_score	0.05	focal	gcn	(12, 8, 0)	(256, 128)	0.001	0.4	64	0.660901	0.567325	0.796929	0.0794657	0.584676	0.0445827
0.25	combined_score	0.05	focal	gcn	(12, 8, 0)	(256, 128)	0.005	0.2	256	0.660574	0.580516	0.690419	0.149734	0.538712	0.0265001
0.25	combined_score	0.05	focal	gcn	(12, 8, 0)	(256, 256)	0.001	0.4	64	0.6604	0.581219	0.688743	0.144075	0.552222	0.0490847
0.25	combined_score	0.05	focal	gcn	(8, 5, 0)	(256, 256)	0.005	0.4	512	0.660237	0.589342	0.796347	0.0507141	0.586074	0.0707687
0.25	combined_score	0.05	focal	gcn	(12, 8, 0)	(512, 256)	0.01	0.2	256	0.660098	0.582002	0.625023	0.169836	0.556908	0.0751087
0.25	combined_score	0.05	focal	gcn	(16, 9, 0)	(128, 128)	0.01	0.2	256	0.659845	0.552653	0.678438	0.264892	0.566723	0.0586761
0.25	combined_score	0.05	focal	gcn	(5, 4, 0)	(32, 32)	0.001	0.2	64	0.65984	0.55	0.716228	0.142942	0.565058	0.0408033
0.25	combined_score	0.05	focal	gcn	(16, 9, 0)	(128, 128)	0.0001	0.2	64	0.659781	0.53848	0.70555	0.115522	0.547592	0.0356738
0.25	combined_score	0.05	focal	gcn	(16, 9, 0)	(256, 256)	0.005	0.2	64	0.659713	0.576581	0.690013	0.153795	0.565684	0.0575346
0.25	combined_score	0.05	focal	gcn	(25, 10, 0)	(128, 128)	0.0005	0.2	64	0.659704	0.547441	0.745389	0.103826	0.569751	0.0490422
0.25	combined_score	0.05	focal	gcn	(5, 4, 0)	(64, 64)	0.005	0.2	64	0.659627	0.579143	0.756465	0.130928	0.552601	0.0261253
0.25	combined_score	0.05	focal	gcn	(12, 8, 0)	(256, 256)	0.0005	0.2	128	0.659077	0.554713	0.812844	0.111375	0.600775	0.0467286
0.25	combined_score	0.05	focal	gcn	(5, 4, 0)	(512, 256)	0.01	0.4	64	0.658938	0.576478	0.74495	0.0358808	0.572677	0.0708801
0.25	combined_score	0.05	focal	gcn	(20, 10, 0)	(256, 128)	0.001	0.2	64	0.658926	0.555158	0.740808	0.142371	0.574892	0.055338
0.25	combined_score	0.05	focal	gcn	(12, 8, 0)	(128, 64)	0.01	0.4	128	0.658769	0.57364	0.696081	0.100609	0.549878	0.0482203
0.25	combined_score	0.05	focal	gcn	(16, 9, 0)	(32, 32)	0.01	0.2	512	0.658697	0.569667	0.74632	0.105302	0.578884	0.0773857
0.25	combined_score	0.05	focal	gcn	(20, 10, 0)	(32, 32)	0.005	0.4	64	0.658634	0.564002	0.780395	0.0950336	0.588235	0.0516699
0.25	combined_score	0.05	focal	gcn	(25, 10, 0)	(128, 64)	0.01	0.2	64	0.658631	0.571201	0.811308	0.0847007	0.579912	0.0679587
0.25	combined_score	0.05	focal	gcn	(12, 8, 0)	(32, 32)	0.001	0.2	256	0.658449	0.553708	0.748346	0.128147	0.577008	0.0307708
0.25	combined_score	0.05	focal	gcn	(12, 8, 0)	(128, 128)	0.001	0.4	256	0.657979	0.548531	0.722409	0.0854326	0.548484	0.0383032
0.25	combined_score	0.05	focal	gcn	(12, 8, 0)	(512, 256)	0.001	0.4	512	0.657779	0.546157	0.648052	0.156653	0.551977	0.0506415
0.25	combined_score	0.05	focal	gcn	(12, 8, 0)	(256, 128)	0.01	0.4	128	0.657703	0.550645	0.593838	0.0638503	0.545143	0.0615925
0.25	combined_score	0.05	focal	gcn	(25, 10, 0)	(256, 128)	0.005	0.4	512	0.657659	0.551279	0.604056	0.209918	0.525963	0.032788
0.25	combined_score	0.05	focal	gcn	(20, 10, 0)	(128, 64)	0.01	0.4	64	0.657544	0.556164	0.742891	0.111023	0.574381	0.060848
0.25	combined_score	0.05	focal	gcn	(5, 4, 0)	(256, 128)	0.005	0.4	256	0.657154	0.597426	0.767659	0.14092	0.625992	0.0861893
0.25	combined_score	0.05	focal	gcn	(25, 10, 0)	(512, 256)	0.0005	0.4	256	0.656892	0.569004	0.75153	0.0965336	0.586682	0.081063
0.25	combined_score	0.05	focal	gcn	(20, 10, 0)	(256, 256)	0.001	0.4	256	0.656802	0.538586	0.668323	0.128993	0.534516	0.0358742
0.25	combined_score	0.05	focal	gcn	(8, 5, 0)	(256, 128)	0.001	0.2	64	0.65658	0.551317	0.685638	0.0864981	0.569982	0.0728391
0.25	combined_score	0.05	focal	gcn	(16, 9, 0)	(256, 128)	0.01	0.2	256	0.65625	0.565758	0.518798	0.10391	0.533737	0.052415
0.25	combined_score	0.05	focal	gcn	(16, 9, 0)	(64, 64)	0.01	0.4	64	0.65617	0.545604	0.832434	0.118361	0.589812	0.0419526
0.25	combined_score	0.05	focal	gcn	(16, 9, 0)	(128, 128)	0.01	0.2	128	0.655685	0.562737	0.721067	0.146362	0.579832	0.0694917
0.25	combined_score	0.05	focal	gcn	(20, 10, 0)	(512, 256)	0.0001	0.4	64	0.65544	0.555295	0.765726	0.105816	0.59511	0.0738794
0.25	combined_score	0.05	focal	gcn	(20, 10, 0)	(64, 32)	0.001	0.4	128	0.655391	0.572986	0.763888	0.107986	0.560836	0.0424016
0.25	combined_score	0.05	focal	gcn	(16, 9, 0)	(128, 128)	0.005	0.4	512	0.65529	0.543514	0.726023	0.133811	0.561951	0.0554071
0.25	combined_score	0.05	focal	gcn	(25, 10, 0)	(64, 64)	0.005	0.2	128	0.654866	0.554062	0.724221	0.0446247	0.565446	0.0370101
0.25	combined_score	0.05	focal	gcn	(5, 4, 0)	(128, 128)	0.005	0.2	256	0.654518	0.569851	0.744349	0.106203	0.534033	0.0168471
0.25	combined_score	0.05	focal	gcn	(8, 5, 0)	(64, 32)	0.01	0.2	64	0.654226	0.594368	0.591403	0.173828	0.549635	0.0505584
0.25	combined_score	0.05	focal	gcn	(25, 10, 0)	(128, 64)	0.0005	0.2	64	0.653967	0.552754	0.703367	0.149235	0.571613	0.0537027
0.25	combined_score	0.05	focal	gcn	(16, 9, 0)	(128, 128)	0.001	0.2	128	0.653946	0.572364	0.723041	0.120718	0.581077	0.0743895
0.25	combined_score	0.05	focal	gcn	(20, 10, 0)	(256, 128)	0.005	0.4	256	0.653868	0.555325	0.761935	0.144996	0.59471	0.0859591
0.25	combined_score	0.05	focal	gcn	(5, 4, 0)	(256, 256)	0.001	0.4	64	0.65378	0.581394	0.687332	0.148001	0.554432	0.043153
0.25	combined_score	0.05	focal	gcn	(8, 5, 0)	(128, 128)	0.005	0.4	128	0.653691	0.572288	0.650634	0.103845	0.562124	0.066207
0.25	combined_score	0.05	focal	gcn	(16, 9, 0)	(32, 32)	0.0005	0.4	64	0.65369	0.548775	0.713377	0.138704	0.558429	0.0405909
0.25	combined_score	0.05	focal	gcn	(16, 9, 0)	(256, 256)	0.001	0.2	512	0.653668	0.554549	0.711264	0.14968	0.564339	0.0502766
0.25	combined_score	0.05	focal	gcn	(8, 5, 0)	(128, 64)	0.001	0.4	64	0.65355	0.558888	0.734952	0.119686	0.603123	0.0592572
0.25	combined_score	0.05	focal	gcn	(25, 10, 0)	(128, 128)	0.001	0.2	128	0.653368	0.5391	0.736007	0.113523	0.552817	0.0274034
0.25	combined_score	0.05	focal	gcn	(20, 10, 0)	(32, 32)	0.001	0.4	128	0.653296	0.550387	0.695726	0.167156	0.549829	0.0402573
0.25	combined_score	0.05	focal	gcn	(5, 4, 0)	(256, 256)	0.01	0.2	128	0.653118	0.546091	0.750498	0.101078	0.587754	0.0473758
0.25	combined_score	0.05	focal	gcn	(25, 10, 0)	(256, 256)	0.001	0.4	64	0.653111	0.566152	0.798875	0.05341	0.58338	0.0611862
0.25	combined_score	0.05	focal	gcn	(5, 4, 0)	(512, 256)	0.0005	0.2	128	0.653035	0.578586	0.7129	0.117435	0.562058	0.0438271
0.25	combined_score	0.05	focal	gcn	(25, 10, 0)	(128, 64)	0.005	0.2	256	0.653029	0.567146	0.641007	0.151534	0.558591	0.0734557
0.25	combined_score	0.05	focal	gcn	(25, 10, 0)	(32, 32)	0.01	0.2	256	0.65296	0.556754	0.700008	0.154378	0.54925	0.0470648
0.25	combined_score	0.05	focal	gcn	(20, 10, 0)	(128, 64)	0.001	0.4	64	0.652741	0.570177	0.734296	0.119342	0.550931	0.0501823
0.25	combined_score	0.05	focal	gcn	(8, 5, 0)	(128, 64)	0.005	0.2	256	0.652678	0.569906	0.77598	0.101993	0.587929	0.0291088
0.25	combined_score	0.05	focal	gcn	(8, 5, 0)	(64, 32)	0.001	0.2	64	0.652674	0.540861	0.720457	0.113003	0.550319	0.0301301
0.25	combined_score	0.05	focal	gcn	(25, 10, 0)	(64, 32)	0.005	0.4	64	0.652486	0.570971	0.739042	0.1284	0.564296	0.048817
0.25	combined_score	0.05	focal	gcn	(16, 9, 0)	(256, 256)	0.0001	0.2	64	0.652324	0.557103	0.689246	0.112303	0.536276	0.0274294
0.25	combined_score	0.05	focal	gcn	(16, 9, 0)	(32, 32)	0.005	0.2	128	0.652189	0.546492	0.725039	0.162947	0.572701	0.0577776
0.25	combined_score	0.05	focal	gcn	(20, 10, 0)	(256, 256)	0.0005	0.2	256	0.651818	0.535529	0.694349	0.136598	0.566426	0.0530749
0.25	combined_score	0.05	focal	gcn	(12, 8, 0)	(128, 64)	0.01	0.2	512	0.651785	0.563611	0.781084	0.100825	0.585328	0.0390045
0.25	combined_score	0.05	focal	gcn	(8, 5, 0)	(128, 64)	0.0005	0.4	64	0.651773	0.56034	0.734318	0.116067	0.56632	0.0569406
0.25	combined_score	0.05	focal	gcn	(20, 10, 0)	(128, 64)	0.001	0.2	128	0.651527	0.554658	0.71704	0.103485	0.559013	0.04264
0.25	combined_score	0.05	focal	gcn	(12, 8, 0)	(256, 256)	0.005	0.4	512	0.651437	0.558837	0.727468	0.139791	0.587991	0.0735852
0.25	combined_score	0.05	focal	gcn	(8, 5, 0)	(256, 128)	0.001	0.4	128	0.651321	0.582518	0.644556	0.159945	0.536104	0.0317687
0.25	combined_score	0.05	focal	gcn	(5, 4, 0)	(128, 128)	0.005	0.4	128	0.651176	0.577839	0.776835	0.115142	0.588169	0.0614019
0.25	combined_score	0.05	focal	gcn	(20, 10, 0)	(64, 32)	0.005	0.2	128	0.651169	0.598477	0.724273	0.0631995	0.550276	0.0479415
0.25	combined_score	0.05	focal	gcn	(20, 10, 0)	(128, 128)	0.001	0.2	64	0.651093	0.568664	0.755435	0.0808348	0.573914	0.037435
0.25	combined_score	0.05	focal	gcn	(8, 5, 0)	(256, 128)	0.005	0.4	512	0.650763	0.561864	0.802928	0.141494	0.562081	0.0269047
0.25	combined_score	0.05	focal	gcn	(25, 10, 0)	(64, 32)	0.0005	0.4	128	0.650738	0.563754	0.683258	0.129951	0.555743	0.0484844
0.25	combined_score	0.05	focal	gcn	(5, 4, 0)	(64, 32)	0.0005	0.4	64	0.650681	0.534426	0.661364	0.150608	0.541079	0.025863
0.25	combined_score	0.05	focal	gcn	(8, 5, 0)	(256, 256)	0.005	0.4	64	0.650546	0.607312	0.724628	0.122167	0.571208	0.0661012
0.25	combined_score	0.05	focal	gcn	(25, 10, 0)	(512, 256)	0.0001	0.2	64	0.65019	0.551721	0.75086	0.11226	0.574778	0.0468762
0.25	combined_score	0.05	focal	gcn	(20, 10, 0)	(64, 64)	0.0005	0.2	64	0.650098	0.549238	0.727907	0.109908	0.54696	0.0278019
0.25	combined_score	0.05	focal	gcn	(5, 4, 0)	(256, 256)	0.001	0.2	128	0.650045	0.561464	0.784721	0.0868212	0.577469	0.0323767
0.25	combined_score	0.05	focal	gcn	(12, 8, 0)	(128, 64)	0.01	0.4	64	0.64971	0.56085	0.624847	0.19268	0.547958	0.0568009
0.25	combined_score	0.05	focal	gcn	(12, 8, 0)	(32, 32)	0.001	0.4	512	0.649709	0.538	0.579157	0.23295	0.561267	0.0667394
0.25	combined_score	0.05	focal	gcn	(16, 9, 0)	(128, 64)	0.01	0.2	64	0.649676	0.558687	0.800852	0.144286	0.595785	0.0213868
0.25	combined_score	0.05	focal	gcn	(12, 8, 0)	(256, 256)	0.0005	0.2	512	0.649627	0.53278	0.652471	0.186503	0.548526	0.0579994
0.25	combined_score	0.05	focal	gcn	(20, 10, 0)	(64, 64)	0.001	0.4	64	0.649404	0.543583	0.717127	0.139264	0.561037	0.0432137
0.25	combined_score	0.05	focal	gcn	(20, 10, 0)	(64, 64)	0.005	0.4	512	0.649349	0.544314	0.639564	0.150077	0.523756	0.0192728
0.25	combined_score	0.05	focal	gcn	(16, 9, 0)	(64, 64)	0.0005	0.4	64	0.649218	0.568172	0.689435	0.149674	0.541021	0.029659
0.25	combined_score	0.05	focal	gcn	(25, 10, 0)	(256, 128)	0.01	0.2	128	0.649014	0.564376	0.539251	0.114637	0.523459	0.0361424
0.25	combined_score	0.05	focal	gcn	(12, 8, 0)	(128, 128)	0.0005	0.2	64	0.649011	0.554229	0.693186	0.157281	0.556775	0.042808
0.25	combined_score	0.05	focal	gcn	(5, 4, 0)	(128, 64)	0.001	0.2	64	0.648889	0.548918	0.68283	0.0983968	0.556429	0.0405778
0.25	combined_score	0.05	focal	gcn	(8, 5, 0)	(256, 256)	0.0005	0.4	64	0.648723	0.562332	0.705184	0.137683	0.582919	0.0787637
0.25	combined_score	0.05	focal	gcn	(20, 10, 0)	(512, 256)	0.0001	0.2	64	0.64872	0.548267	0.720551	0.130578	0.554004	0.0432752
0.25	combined_score	0.05	focal	gcn	(16, 9, 0)	(256, 256)	0.0005	0.2	128	0.648565	0.545118	0.745418	0.0815048	0.564866	0.0483858
0.25	combined_score	0.05	focal	gcn	(5, 4, 0)	(64, 64)	0.005	0.4	256	0.648534	0.558096	0.692644	0.0922683	0.54893	0.0301065
0.25	combined_score	0.05	focal	gcn	(8, 5, 0)	(32, 32)	0.01	0.2	512	0.648518	0.544795	0.632551	0.119808	0.555451	0.0634919
0.25	combined_score	0.05	focal	gcn	(25, 10, 0)	(64, 64)	0.0005	0.4	64	0.648413	0.543059	0.770295	0.129386	0.583124	0.0550687
0.25	combined_score	0.05	focal	gcn	(12, 8, 0)	(512, 256)	0.001	0.4	128	0.648328	0.57759	0.700162	0.142937	0.564161	0.0500731
0.25	combined_score	0.05	focal	gcn	(16, 9, 0)	(32, 32)	0.001	0.4	64	0.648219	0.571166	0.628124	0.20482	0.548454	0.0423604
0.25	combined_score	0.05	focal	gcn	(16, 9, 0)	(128, 128)	0.005	0.2	128	0.648102	0.549763	0.707188	0.166215	0.529031	0.0199218
0.25	combined_score	0.05	focal	gcn	(5, 4, 0)	(128, 64)	0.01	0.2	256	0.647914	0.56416	0.549722	0.141781	0.545998	0.0795191
0.25	combined_score	0.05	focal	gcn	(25, 10, 0)	(256, 128)	0.0001	0.2	64	0.647903	0.539249	0.630677	0.183058	0.568126	0.066821
0.25	combined_score	0.05	focal	gcn	(20, 10, 0)	(64, 32)	0.001	0.2	128	0.6478	0.554277	0.762984	0.116646	0.564505	0.0275329
0.25	combined_score	0.05	focal	gcn	(20, 10, 0)	(64, 32)	0.0005	0.4	64	0.647597	0.546818	0.746201	0.114836	0.57127	0.0568873
0.25	combined_score	0.05	focal	gcn	(25, 10, 0)	(64, 32)	0.005	0.2	64	0.647448	0.573186	0.690394	0.0687793	0.561199	0.0640232
0.25	combined_score	0.05	focal	gcn	(16, 9, 0)	(256, 128)	0.0005	0.2	256	0.647382	0.559485	0.72485	0.121308	0.555088	0.0369097
0.25	combined_score	0.05	focal	gcn	(25, 10, 0)	(512, 256)	0.001	0.4	512	0.647192	0.557564	0.664877	0.204949	0.53244	0.0387704
0.25	combined_score	0.05	focal	gcn	(16, 9, 0)	(512, 256)	0.01	0.4	512	0.647164	0.551306	0.692973	0.153195	0.564957	0.0770729
0.25	combined_score	0.05	focal	gcn	(12, 8, 0)	(256, 256)	0.01	0.4	256	0.647038	0.558493	0.574665	0.190268	0.551714	0.0645736
0.25	combined_score	0.05	focal	gcn	(25, 10, 0)	(128, 64)	0.0005	0.2	128	0.646953	0.54381	0.644418	0.169664	0.541854	0.0368647
0.25	combined_score	0.05	focal	gcn	(12, 8, 0)	(128, 64)	0.005	0.4	512	0.646931	0.556226	0.641639	0.168221	0.56793	0.0657016
0.25	combined_score	0.05	focal	gcn	(5, 4, 0)	(128, 128)	0.01	0.2	256	0.6469	0.571743	0.660379	0.244249	0.590284	0.0569008
0.25	combined_score	0.05	focal	gcn	(8, 5, 0)	(64, 64)	0.0005	0.2	64	0.646857	0.563161	0.779642	0.103997	0.586129	0.0501308
0.25	combined_score	0.05	focal	gcn	(12, 8, 0)	(64, 64)	0.0005	0.2	128	0.646526	0.54317	0.768329	0.112773	0.576579	0.0362866
0.25	combined_score	0.05	focal	gcn	(25, 10, 0)	(32, 32)	0.005	0.4	512	0.646386	0.548187	0.744543	0.176243	0.559609	0.0682263
0.25	combined_score	0.05	focal	gcn	(25, 10, 0)	(128, 64)	0.0005	0.4	128	0.646213	0.548824	0.709217	0.11859	0.561197	0.0502768
0.25	combined_score	0.05	focal	gcn	(8, 5, 0)	(128, 128)	0.0005	0.4	256	0.646127	0.542572	0.674666	0.0823872	0.544593	0.0342988
0.25	combined_score	0.05	focal	gcn	(20, 10, 0)	(64, 64)	0.001	0.2	64	0.64597	0.543638	0.677991	0.125863	0.557818	0.0496953
0.25	combined_score	0.05	focal	gcn	(16, 9, 0)	(64, 64)	0.0005	0.2	256	0.645515	0.560685	0.641121	0.118362	0.540075	0.0369124
0.25	combined_score	0.05	focal	gcn	(20, 10, 0)	(64, 64)	0.005	0.2	512	0.645435	0.564756	0.80762	0.136335	0.601329	0.0577155
0.25	combined_score	0.05	focal	gcn	(16, 9, 0)	(256, 128)	0.005	0.4	64	0.645178	0.54275	0.71311	0.124568	0.577068	0.0665997
0.25	combined_score	0.05	focal	gcn	(5, 4, 0)	(256, 128)	0.005	0.2	256	0.645072	0.571158	0.697658	0.135048	0.589514	0.0830164
0.25	combined_score	0.05	focal	gcn	(8, 5, 0)	(128, 64)	0.005	0.4	256	0.644853	0.570585	0.682991	0.08184	0.583344	0.08708
0.25	combined_score	0.05	focal	gcn	(20, 10, 0)	(256, 128)	0.001	0.4	128	0.644848	0.550115	0.740134	0.0969676	0.575989	0.0736996
0.25	combined_score	0.05	focal	gcn	(5, 4, 0)	(128, 128)	0.005	0.2	512	0.644706	0.561543	0.697752	0.145901	0.573504	0.0671714
0.25	combined_score	0.05	focal	gcn	(5, 4, 0)	(256, 128)	0.01	0.2	512	0.644642	0.58911	0.652614	0.177509	0.561586	0.0728081
0.25	combined_score	0.05	focal	gcn	(20, 10, 0)	(256, 128)	0.01	0.2	256	0.644608	0.559543	0.692858	0.156524	0.553674	0.0440683
0.25	combined_score	0.05	focal	gcn	(20, 10, 0)	(64, 32)	0.005	0.2	64	0.644567	0.547758	0.796248	0.0867259	0.565676	0.0346307
0.25	combined_score	0.05	focal	gcn	(12, 8, 0)	(256, 256)	0.001	0.2	64	0.644394	0.562784	0.697064	0.1608	0.567243	0.0655006
0.25	combined_score	0.05	focal	gcn	(5, 4, 0)	(64, 64)	0.0005	0.2	64	0.644094	0.558125	0.771401	0.107023	0.568135	0.0374527
0.25	combined_score	0.05	focal	gcn	(8, 5, 0)	(128, 64)	0.005	0.4	512	0.643978	0.563535	0.818236	0.0749704	0.601046	0.0605304
0.25	combined_score	0.05	focal	gcn	(16, 9, 0)	(32, 32)	0.0005	0.2	64	0.643776	0.558962	0.750613	0.091214	0.578233	0.051943
0.25	combined_score	0.05	focal	gcn	(8, 5, 0)	(256, 256)	0.01	0.4	256	0.643626	0.603152	0.522935	0.16541	0.556931	0.0806908
0.25	combined_score	0.05	focal	gcn	(12, 8, 0)	(256, 128)	0.0005	0.4	128	0.643503	0.547115	0.673657	0.145905	0.557224	0.051655
0.25	combined_score	0.05	focal	gcn	(16, 9, 0)	(128, 128)	0.005	0.2	64	0.643392	0.55937	0.773605	0.115181	0.598768	0.0659441
0.25	combined_score	0.05	focal	gcn	(5, 4, 0)	(128, 64)	0.0005	0.4	128	0.643378	0.538709	0.708717	0.115178	0.543439	0.0356919
0.25	combined_score	0.05	focal	gcn	(16, 9, 0)	(256, 256)	0.005	0.4	512	0.643218	0.58476	0.732093	0.124501	0.574946	0.0649664
0.25	combined_score	0.05	focal	gcn	(12, 8, 0)	(256, 256)	0.0005	0.4	128	0.643167	0.549266	0.71801	0.0947218	0.563919	0.0586507
0.25	combined_score	0.05	focal	gcn	(5, 4, 0)	(256, 128)	0.0005	0.4	64	0.642909	0.56342	0.610909	0.143862	0.544897	0.0472324
0.25	combined_score	0.05	focal	gcn	(5, 4, 0)	(64, 64)	0.001	0.2	64	0.642762	0.589306	0.621077	0.0938373	0.548922	0.0505407
0.25	combined_score	0.05	focal	gcn	(20, 10, 0)	(32, 32)	0.005	0.2	128	0.642678	0.55169	0.725513	0.0581437	0.5437	0.0393698
0.25	combined_score	0.05	focal	gcn	(12, 8, 0)	(256, 256)	0.0005	0.2	64	0.642639	0.562323	0.748036	0.0908651	0.575511	0.0319544
0.25	combined_score	0.05	focal	gcn	(25, 10, 0)	(256, 256)	0.01	0.4	64	0.642234	0.57107	0.685076	0.206519	0.577095	0.068847
0.25	combined_score	0.05	focal	gcn	(12, 8, 0)	(512, 256)	0.01	0.4	512	0.642123	0.548745	0.682636	0.143396	0.527107	0.0182501
0.25	combined_score	0.05	focal	gcn	(12, 8, 0)	(64, 64)	0.001	0.2	64	0.642103	0.547556	0.69541	0.0746386	0.54905	0.046837
0.25	combined_score	0.05	focal	gcn	(5, 4, 0)	(512, 256)	0.01	0.2	128	0.64191	0.561179	0.630811	0.195702	0.562414	0.0789964
0.25	combined_score	0.05	focal	gcn	(12, 8, 0)	(32, 32)	0.01	0.4	512	0.641795	0.594469	0.765449	0.0799605	0.57997	0.0418231
0.25	combined_score	0.05	focal	gcn	(12, 8, 0)	(128, 128)	0.005	0.2	128	0.641772	0.590285	0.688789	0.138316	0.566518	0.063921
0.25	combined_score	0.05	focal	gcn	(8, 5, 0)	(64, 64)	0.01	0.2	256	0.64175	0.554999	0.676643	0.100806	0.535861	0.024421
0.25	combined_score	0.05	focal	gcn	(25, 10, 0)	(256, 256)	0.001	0.2	256	0.641731	0.541253	0.669459	0.171139	0.538686	0.0398323
0.25	combined_score	0.05	focal	gcn	(8, 5, 0)	(64, 64)	0.005	0.4	256	0.641617	0.55754	0.664145	0.186001	0.54881	0.0453693
0.25	combined_score	0.05	focal	gcn	(16, 9, 0)	(64, 64)	0.005	0.2	64	0.641587	0.547717	0.744862	0.130476	0.562074	0.0684367
0.25	combined_score	0.05	focal	gcn	(12, 8, 0)	(256, 256)	0.001	0.2	128	0.641455	0.561839	0.795577	0.059545	0.568102	0.0430941
0.25	combined_score	0.05	focal	gcn	(8, 5, 0)	(256, 128)	0.0005	0.2	128	0.641388	0.557789	0.675609	0.117428	0.568038	0.0517259
0.25	combined_score	0.05	focal	gcn	(20, 10, 0)	(256, 128)	0.01	0.2	128	0.641352	0.542709	0.658337	0.20385	0.54679	0.0480872
0.25	combined_score	0.05	focal	gcn	(12, 8, 0)	(128, 64)	0.0005	0.2	128	0.641347	0.553535	0.656001	0.143503	0.562713	0.0527903
0.25	combined_score	0.05	focal	gcn	(16, 9, 0)	(512, 256)	0.0005	0.4	64	0.641181	0.57104	0.720431	0.0988982	0.555834	0.0449766
0.25	combined_score	0.05	focal	gcn	(20, 10, 0)	(256, 128)	0.01	0.2	64	0.641163	0.559353	0.699469	0.168022	0.573913	0.0663634
0.25	combined_score	0.05	focal	gcn	(5, 4, 0)	(512, 256)	0.0001	0.2	64	0.640896	0.556995	0.722677	0.135053	0.568121	0.0428995
0.25	combined_score	0.05	focal	gcn	(25, 10, 0)	(256, 128)	0.01	0.2	512	0.640837	0.596649	0.651732	0.187285	0.552383	0.0599999
0.25	combined_score	0.05	focal	gcn	(12, 8, 0)	(512, 256)	0.01	0.2	64	0.640751	0.569044	0.559972	0.160655	0.534081	0.0426209
0.25	combined_score	0.05	focal	gcn	(5, 4, 0)	(32, 32)	0.005	0.4	128	0.640704	0.594005	0.629056	0.107754	0.556808	0.0573033
0.25	combined_score	0.05	focal	gcn	(25, 10, 0)	(128, 64)	0.001	0.2	128	0.640621	0.55025	0.683852	0.162256	0.555758	0.0426029
0.25	combined_score	0.05	focal	gcn	(8, 5, 0)	(128, 64)	0.01	0.2	64	0.640587	0.56262	0.782547	0.147675	0.575559	0.0428845
0.25	combined_score	0.05	focal	gcn	(12, 8, 0)	(64, 64)	0.0005	0.2	64	0.640279	0.536196	0.656452	0.134705	0.562948	0.0585899
0.25	combined_score	0.05	focal	gcn	(5, 4, 0)	(32, 32)	0.005	0.2	128	0.640202	0.604753	0.752292	0.0725554	0.547659	0.0357939
0.25	combined_score	0.05	focal	gcn	(25, 10, 0)	(128, 64)	0.001	0.2	64	0.640115	0.573089	0.698221	0.0801427	0.54813	0.0344172
0.25	combined_score	0.05	focal	gcn	(16, 9, 0)	(256, 128)	0.0005	0.4	64	0.639904	0.541711	0.630348	0.143411	0.541697	0.0353032
0.25	combined_score	0.05	focal	gcn	(5, 4, 0)	(128, 64)	0.001	0.4	64	0.639837	0.545021	0.68922	0.121847	0.550472	0.043819
0.25	combined_score	0.05	focal	gcn	(16, 9, 0)	(64, 64)	0.0005	0.4	256	0.639677	0.543342	0.686856	0.13622	0.550468	0.0368059
0.25	combined_score	0.05	focal	gcn	(5, 4, 0)	(128, 64)	0.01	0.4	512	0.639489	0.544308	0.581384	0.191013	0.520888	0.0208339
0.25	combined_score	0.05	focal	gcn	(16, 9, 0)	(256, 128)	0.01	0.2	128	0.639487	0.568641	0.651563	0.174603	0.561595	0.0750687
0.25	combined_score	0.05	focal	gcn	(25, 10, 0)	(128, 64)	0.001	0.4	64	0.639359	0.560166	0.633161	0.194406	0.560683	0.0866947
0.25	combined_score	0.05	focal	gcn	(16, 9, 0)	(64, 64)	0.005	0.4	128	0.639358	0.558784	0.702266	0.16126	0.577248	0.0760894
0.25	combined_score	0.05	focal	gcn	(8, 5, 0)	(128, 128)	0.001	0.4	64	0.639177	0.590426	0.645605	0.143464	0.557132	0.0666074
0.25	combined_score	0.05	focal	gcn	(12, 8, 0)	(128, 64)	0.005	0.2	128	0.63912	0.551209	0.666384	0.170212	0.565451	0.0754043
0.25	combined_score	0.05	focal	gcn	(5, 4, 0)	(128, 128)	0.001	0.4	128	0.639117	0.572871	0.610531	0.132273	0.536515	0.0368163
0.25	combined_score	0.05	focal	gcn	(16, 9, 0)	(32, 32)	0.01	0.2	64	0.638911	0.53943	0.705477	0.153085	0.562283	0.03703
0.25	combined_score	0.05	focal	gcn	(8, 5, 0)	(256, 256)	0.001	0.2	128	0.638888	0.574773	0.739881	0.152453	0.574253	0.0724061
0.25	combined_score	0.05	focal	gcn	(16, 9, 0)	(256, 128)	0.001	0.2	256	0.638877	0.548721	0.742904	0.118775	0.562744	0.0369903
0.25	combined_score	0.05	focal	gcn	(20, 10, 0)	(256, 256)	0.01	0.4	128	0.638781	0.556931	0.668909	0.154956	0.562359	0.0610665
0.25	combined_score	0.05	focal	gcn	(8, 5, 0)	(512, 256)	0.0005	0.4	256	0.638565	0.552831	0.700127	0.124096	0.559294	0.0432263
0.25	combined_score	0.05	focal	gcn	(16, 9, 0)	(512, 256)	0.01	0.2	256	0.638371	0.582629	0.607556	0.0802367	0.525464	0.0233996
0.25	combined_score	0.05	focal	gcn	(12, 8, 0)	(128, 64)	0.001	0.4	128	0.638337	0.554316	0.694056	0.142482	0.565176	0.0470391
0.25	combined_score	0.05	focal	gcn	(12, 8, 0)	(512, 256)	0.001	0.2	64	0.638251	0.550076	0.685994	0.106704	0.538265	0.0330262
0.25	combined_score	0.05	focal	gcn	(8, 5, 0)	(64, 64)	0.005	0.4	128	0.638228	0.583165	0.741622	0.0833222	0.620504	0.0514121
0.25	combined_score	0.05	focal	gcn	(8, 5, 0)	(256, 128)	0.0005	0.4	64	0.638126	0.571473	0.70029	0.103217	0.556594	0.0500625
0.25	combined_score	0.05	focal	gcn	(20, 10, 0)	(128, 128)	0.005	0.4	128	0.63808	0.569643	0.7313	0.110251	0.549651	0.0393187
0.25	combined_score	0.05	focal	gcn	(20, 10, 0)	(256, 128)	0.0005	0.2	256	0.638064	0.554114	0.741171	0.0968183	0.566055	0.0523543
0.25	combined_score	0.05	focal	gcn	(16, 9, 0)	(512, 256)	0.001	0.4	256	0.638031	0.582826	0.710905	0.177747	0.578505	0.0686262
0.25	combined_score	0.05	focal	gcn	(25, 10, 0)	(32, 32)	0.001	0.2	64	0.637994	0.545806	0.762385	0.12095	0.566514	0.0388541
0.25	combined_score	0.05	focal	gcn	(16, 9, 0)	(256, 128)	0.001	0.4	256	0.637941	0.530256	0.646399	0.146982	0.535348	0.043305
0.25	combined_score	0.05	focal	gcn	(5, 4, 0)	(512, 256)	0.01	0.2	512	0.637775	0.538622	0.576498	0.171878	0.512469	0.011281
0.25	combined_score	0.05	focal	gcn	(20, 10, 0)	(256, 256)	0.005	0.2	128	0.637708	0.564911	0.631651	0.0694096	0.564358	0.0705607
0.25	combined_score	0.05	focal	gcn	(25, 10, 0)	(512, 256)	0.001	0.2	256	0.637645	0.567326	0.761355	0.0628189	0.578186	0.0628437
0.25	combined_score	0.05	focal	gcn	(8, 5, 0)	(128, 64)	0.01	0.4	256	0.637417	0.546024	0.65572	0.166965	0.547341	0.0514516
0.25	combined_score	0.05	focal	gcn	(25, 10, 0)	(64, 64)	0.01	0.4	256	0.6371	0.587928	0.685465	0.22125	0.592493	0.0924475
0.25	combined_score	0.05	focal	gcn	(12, 8, 0)	(128, 64)	0.0005	0.2	64	0.637081	0.567567	0.653381	0.149123	0.565471	0.0705678
0.25	combined_score	0.05	focal	gcn	(16, 9, 0)	(128, 128)	0.0005	0.2	256	0.637019	0.551605	0.714039	0.116762	0.569236	0.0617088
0.25	combined_score	0.05	focal	gcn	(8, 5, 0)	(64, 32)	0.0005	0.2	64	0.63668	0.55891	0.656384	0.147969	0.552954	0.0531245
0.25	combined_score	0.05	focal	gcn	(25, 10, 0)	(128, 64)	0.005	0.4	128	0.636517	0.577756	0.729033	0.130328	0.55555	0.041768
0.25	combined_score	0.05	focal	gcn	(12, 8, 0)	(128, 128)	0.0005	0.4	128	0.636415	0.528945	0.69531	0.124986	0.543506	0.0540539
0.25	combined_score	0.05	focal	gcn	(20, 10, 0)	(128, 64)	0.0005	0.4	128	0.636322	0.535119	0.636392	0.181166	0.543569	0.0615859
0.25	combined_score	0.05	focal	gcn	(16, 9, 0)	(32, 32)	0.0005	0.4	128	0.63631	0.548384	0.725345	0.143054	0.558347	0.0405256
0.25	combined_score	0.05	focal	gcn	(16, 9, 0)	(64, 64)	0.001	0.2	512	0.636197	0.534485	0.666289	0.171895	0.555312	0.0455224
0.25	combined_score	0.05	focal	gcn	(12, 8, 0)	(128, 128)	0.005	0.2	64	0.636038	0.590404	0.768935	0.0722173	0.562629	0.0484494
0.25	combined_score	0.05	focal	gcn	(8, 5, 0)	(256, 256)	0.0005	0.4	256	0.635996	0.538142	0.669835	0.159558	0.538633	0.0453987
0.25	combined_score	0.05	focal	gcn	(16, 9, 0)	(512, 256)	0.001	0.2	128	0.635927	0.560627	0.69152	0.133933	0.563575	0.0609728
0.25	combined_score	0.05	focal	gcn	(20, 10, 0)	(128, 128)	0.0005	0.2	256	0.635873	0.546218	0.723469	0.115429	0.549339	0.0424995
0.25	combined_score	0.05	focal	gcn	(16, 9, 0)	(512, 256)	0.005	0.4	256	0.635771	0.559182	0.649863	0.195688	0.570894	0.064146
0.25	combined_score	0.05	focal	gcn	(8, 5, 0)	(64, 32)	0.005	0.4	512	0.635769	0.550818	0.738756	0.161318	0.57354	0.0450657
0.25	combined_score	0.05	focal	gcn	(12, 8, 0)	(128, 64)	0.005	0.4	64	0.63571	0.576361	0.697856	0.0711044	0.595314	0.074532
0.25	combined_score	0.05	focal	gcn	(20, 10, 0)	(128, 128)	0.005	0.2	64	0.635705	0.561266	0.733977	0.0912758	0.553633	0.0348522
0.25	combined_score	0.05	focal	gcn	(12, 8, 0)	(32, 32)	0.001	0.2	64	0.6355	0.537152	0.67347	0.137537	0.546495	0.0454554
0.25	combined_score	0.05	focal	gcn	(5, 4, 0)	(64, 32)	0.0005	0.2	64	0.635332	0.543621	0.633257	0.184022	0.609361	0.19538
0.25	combined_score	0.05	focal	gcn	(16, 9, 0)	(64, 32)	0.005	0.2	64	0.635299	0.531219	0.615389	0.164228	0.541166	0.0704852
0.25	combined_score	0.05	focal	gcn	(5, 4, 0)	(256, 128)	0.0001	0.2	64	0.635186	0.539217	0.668992	0.143125	0.550818	0.05145
0.25	combined_score	0.05	focal	gcn	(8, 5, 0)	(64, 64)	0.001	0.2	128	0.635088	0.559066	0.692832	0.130955	0.550909	0.0394957
0.25	combined_score	0.05	focal	gcn	(8, 5, 0)	(512, 256)	0.0001	0.4	128	0.635027	0.553015	0.686613	0.148522	0.546271	0.0533121
0.25	combined_score	0.05	focal	gcn	(8, 5, 0)	(512, 256)	0.001	0.2	128	0.634864	0.551767	0.753288	0.0685808	0.582371	0.0614342
0.25	combined_score	0.05	focal	gcn	(20, 10, 0)	(256, 128)	0.0005	0.4	256	0.634754	0.535422	0.735797	0.118394	0.563881	0.0557658
0.25	combined_score	0.05	focal	gcn	(16, 9, 0)	(256, 128)	0.005	0.2	256	0.634602	0.548554	0.716765	0.13966	0.574935	0.0656265
0.25	combined_score	0.05	focal	gcn	(5, 4, 0)	(128, 128)	0.01	0.4	64	0.634446	0.531888	0.758673	0.0933564	0.577146	0.057983
0.25	combined_score	0.05	focal	gcn	(25, 10, 0)	(32, 32)	0.001	0.2	256	0.634435	0.538062	0.657883	0.148203	0.542597	0.0271004
0.25	combined_score	0.05	focal	gcn	(5, 4, 0)	(64, 32)	0.01	0.4	256	0.634029	0.553221	0.651783	0.146671	0.554339	0.0649386
0.25	combined_score	0.05	focal	gcn	(25, 10, 0)	(256, 128)	0.0005	0.4	256	0.633854	0.562786	0.695958	0.0868495	0.568298	0.0668914
0.25	combined_score	0.05	focal	gcn	(12, 8, 0)	(64, 32)	0.0005	0.2	128	0.633765	0.573388	0.73986	0.123172	0.568692	0.0461506
0.25	combined_score	0.05	focal	gcn	(8, 5, 0)	(256, 256)	0.0005	0.2	64	0.633396	0.54401	0.697194	0.130784	0.554	0.0310081
0.25	combined_score	0.05	focal	gcn	(12, 8, 0)	(32, 32)	0.01	0.2	256	0.633351	0.544889	0.794155	0.105101	0.580397	0.0358285
0.25	combined_score	0.05	focal	gcn	(16, 9, 0)	(512, 256)	0.0001	0.4	256	0.633183	0.531785	0.64953	0.200422	0.571937	0.0950588
0.25	combined_score	0.05	focal	gcn	(12, 8, 0)	(32, 32)	0.005	0.2	256	0.633131	0.555681	0.612526	0.148656	0.55462	0.058277
0.25	combined_score	0.05	focal	gcn	(12, 8, 0)	(256, 128)	0.005	0.4	256	0.633006	0.53137	0.696301	0.153952	0.532274	0.0393547
0.25	combined_score	0.05	focal	gcn	(20, 10, 0)	(256, 128)	0.01	0.4	512	0.632943	0.579589	0.651794	0.142297	0.557778	0.0745943
0.25	combined_score	0.05	focal	gcn	(12, 8, 0)	(32, 32)	0.005	0.4	128	0.632708	0.573691	0.73715	0.128515	0.583389	0.0625319
0.25	combined_score	0.05	focal	gcn	(12, 8, 0)	(512, 256)	0.0001	0.4	64	0.632631	0.538952	0.745038	0.093382	0.56794	0.0466013
0.25	combined_score	0.05	focal	gcn	(8, 5, 0)	(128, 64)	0.005	0.2	128	0.632563	0.56826	0.741909	0.128056	0.564971	0.054858
0.25	combined_score	0.05	focal	gcn	(12, 8, 0)	(128, 128)	0.01	0.2	512	0.632458	0.611501	0.640012	0.179828	0.556548	0.0760147
0.25	combined_score	0.05	focal	gcn	(25, 10, 0)	(512, 256)	0.0001	0.4	128	0.632355	0.535999	0.762148	0.136188	0.577547	0.0467382
0.25	combined_score	0.05	focal	gcn	(25, 10, 0)	(128, 64)	0.001	0.4	256	0.632234	0.570715	0.750697	0.114404	0.586745	0.0745919
0.25	combined_score	0.05	focal	gcn	(8, 5, 0)	(512, 256)	0.005	0.2	512	0.631941	0.558934	0.648809	0.17445	0.563244	0.0599433
0.25	combined_score	0.05	focal	gcn	(20, 10, 0)	(512, 256)	0.0005	0.2	256	0.63194	0.556279	0.710601	0.125646	0.56832	0.0558598
0.25	combined_score	0.05	focal	gcn	(16, 9, 0)	(512, 256)	0.001	0.4	512	0.631778	0.539317	0.752349	0.170961	0.567779	0.0589039
0.25	combined_score	0.05	focal	gcn	(8, 5, 0)	(512, 256)	0.01	0.4	256	0.631703	0.581238	0.675041	0.166787	0.558518	0.06275
0.25	combined_score	0.05	focal	gcn	(25, 10, 0)	(256, 128)	0.001	0.4	512	0.631595	0.542232	0.688404	0.177676	0.548141	0.0604296
0.25	combined_score	0.05	focal	gcn	(20, 10, 0)	(512, 256)	0.005	0.2	64	0.631429	0.563873	0.678784	0.174994	0.581556	0.0808896
0.25	combined_score	0.05	focal	gcn	(5, 4, 0)	(256, 128)	0.005	0.2	64	0.631424	0.545098	0.7491	0.180437	0.576509	0.034506
0.25	combined_score	0.05	focal	gcn	(5, 4, 0)	(256, 256)	0.01	0.4	512	0.63134	0.561213	0.446237	0.129421	0.528934	0.0567776
0.25	combined_score	0.05	focal	gcn	(5, 4, 0)	(64, 32)	0.01	0.2	128	0.631337	0.549659	0.727005	0.121372	0.562699	0.0417223
0.25	combined_score	0.05	focal	gcn	(12, 8, 0)	(32, 32)	0.0005	0.2	128	0.631229	0.546866	0.679662	0.154471	0.556655	0.0442388
0.25	combined_score	0.05	focal	gcn	(8, 5, 0)	(512, 256)	0.01	0.4	64	0.631228	0.562735	0.688474	0.135108	0.551006	0.0483057
0.25	combined_score	0.05	focal	gcn	(5, 4, 0)	(256, 256)	0.0005	0.4	256	0.631218	0.5412	0.700779	0.114717	0.558362	0.0636862
0.25	combined_score	0.05	focal	gcn	(12, 8, 0)	(512, 256)	0.0005	0.2	64	0.631155	0.554374	0.731355	0.130356	0.56244	0.0701893
0.25	combined_score	0.05	focal	gcn	(5, 4, 0)	(512, 256)	0.005	0.2	256	0.631124	0.580172	0.515926	0.160196	0.546452	0.0645357
0.25	combined_score	0.05	focal	gcn	(5, 4, 0)	(256, 256)	0.0005	0.2	128	0.631004	0.546335	0.77863	0.0858185	0.577855	0.0554328
0.25	combined_score	0.05	focal	gcn	(25, 10, 0)	(128, 128)	0.0005	0.2	128	0.63088	0.535359	0.635437	0.146942	0.542289	0.0365414
0.25	combined_score	0.05	focal	gcn	(5, 4, 0)	(512, 256)	0.005	0.4	256	0.630716	0.549373	0.598264	0.147159	0.538159	0.0550215
0.25	combined_score	0.05	focal	gcn	(25, 10, 0)	(64, 64)	0.001	0.4	512	0.630685	0.545578	0.665649	0.139281	0.551238	0.0397932
0.25	combined_score	0.05	focal	gcn	(25, 10, 0)	(64, 32)	0.005	0.2	512	0.630664	0.571821	0.724676	0.127652	0.574158	0.0763128
0.25	combined_score	0.05	focal	gcn	(25, 10, 0)	(128, 64)	0.01	0.2	128	0.63065	0.576643	0.698592	0.134289	0.588823	0.0805767
0.25	combined_score	0.05	focal	gcn	(20, 10, 0)	(512, 256)	0.0001	0.4	128	0.630638	0.529426	0.698166	0.134444	0.536275	0.0360534
0.25	combined_score	0.05	focal	gcn	(5, 4, 0)	(256, 128)	0.0005	0.2	128	0.630473	0.54892	0.653371	0.119357	0.551474	0.0464879
0.25	combined_score	0.05	focal	gcn	(25, 10, 0)	(32, 32)	0.0005	0.4	64	0.630417	0.52856	0.68003	0.157809	0.557417	0.0581088
0.25	combined_score	0.05	focal	gcn	(5, 4, 0)	(64, 64)	0.005	0.2	256	0.630345	0.555661	0.677786	0.0611831	0.535783	0.0324125
0.25	combined_score	0.05	focal	gcn	(16, 9, 0)	(64, 32)	0.001	0.4	128	0.630181	0.527506	0.662097	0.177499	0.540171	0.0476718
0.25	combined_score	0.05	focal	gcn	(20, 10, 0)	(256, 256)	0.0005	0.2	128	0.630114	0.55164	0.774138	0.0867387	0.588021	0.0570074
0.25	combined_score	0.05	focal	gcn	(25, 10, 0)	(64, 64)	0.01	0.2	64	0.629347	0.549677	0.781998	0.0796796	0.587232	0.0660954
0.25	combined_score	0.05	focal	gcn	(16, 9, 0)	(128, 64)	0.001	0.2	64	0.629175	0.545824	0.776515	0.107634	0.596086	0.0629272
0.25	combined_score	0.05	focal	gcn	(5, 4, 0)	(64, 64)	0.01	0.4	256	0.629114	0.546805	0.738984	0.117109	0.544339	0.0334027
0.25	combined_score	0.05	focal	gcn	(20, 10, 0)	(512, 256)	0.001	0.2	128	0.628894	0.560285	0.728311	0.108963	0.560988	0.0385822
0.25	combined_score	0.05	focal	gcn	(5, 4, 0)	(128, 128)	0.0005	0.4	128	0.628652	0.571013	0.617584	0.175699	0.543151	0.0468455
0.25	combined_score	0.05	focal	gcn	(5, 4, 0)	(32, 32)	0.0005	0.2	64	0.628348	0.539272	0.677623	0.161877	0.555745	0.0456612
0.25	combined_score	0.05	focal	gcn	(20, 10, 0)	(128, 64)	0.01	0.2	256	0.628064	0.586348	0.711821	0.128324	0.537115	0.0234738
0.25	combined_score	0.05	focal	gcn	(5, 4, 0)	(64, 32)	0.001	0.2	128	0.62806	0.551081	0.679093	0.143356	0.53704	0.0319621
0.25	combined_score	0.05	focal	gcn	(25, 10, 0)	(64, 32)	0.001	0.4	64	0.627961	0.539981	0.686498	0.0786287	0.545257	0.0416072
0.25	combined_score	0.05	focal	gcn	(5, 4, 0)	(64, 32)	0.005	0.2	256	0.62774	0.559745	0.766643	0.10555	0.583061	0.0553206
0.25	combined_score	0.05	focal	gcn	(16, 9, 0)	(64, 32)	0.001	0.2	64	0.627422	0.548301	0.674359	0.134921	0.54129	0.0407318
0.25	combined_score	0.05	focal	gcn	(12, 8, 0)	(64, 32)	0.005	0.4	256	0.627318	0.563759	0.714433	0.157809	0.565822	0.0587796
0.25	combined_score	0.05	focal	gcn	(25, 10, 0)	(128, 64)	0.0001	0.4	64	0.627112	0.540384	0.666156	0.137514	0.542198	0.0381705
0.25	combined_score	0.05	focal	gcn	(5, 4, 0)	(64, 64)	0.005	0.4	64	0.62697	0.554319	0.701987	0.0857429	0.551956	0.0460829
0.25	combined_score	0.05	focal	gcn	(25, 10, 0)	(128, 128)	0.0005	0.4	128	0.626698	0.569431	0.561086	0.240675	0.554753	0.0670255
0.25	combined_score	0.05	focal	gcn	(20, 10, 0)	(64, 64)	0.001	0.2	128	0.626632	0.561798	0.69885	0.136827	0.580988	0.0700406
0.25	combined_score	0.05	focal	gcn	(16, 9, 0)	(128, 128)	0.001	0.2	256	0.626127	0.55368	0.67461	0.131833	0.553081	0.0447088
0.25	combined_score	0.05	focal	gcn	(16, 9, 0)	(64, 32)	0.005	0.2	512	0.625976	0.545445	0.625478	0.188533	0.564953	0.074559
0.25	combined_score	0.05	focal	gcn	(12, 8, 0)	(256, 256)	0.005	0.2	256	0.625825	0.560176	0.604834	0.0910444	0.552668	0.0733391
0.25	combined_score	0.05	focal	gcn	(8, 5, 0)	(32, 32)	0.005	0.2	256	0.625728	0.557372	0.726043	0.0854442	0.54721	0.0290129
0.25	combined_score	0.05	focal	gcn	(8, 5, 0)	(128, 64)	0.005	0.4	128	0.625681	0.558346	0.687385	0.140123	0.5717	0.0721055
0.25	combined_score	0.05	focal	gcn	(8, 5, 0)	(128, 128)	0.005	0.4	512	0.625293	0.550964	0.666107	0.144389	0.541786	0.053343
0.25	combined_score	0.05	focal	gcn	(20, 10, 0)	(64, 32)	0.005	0.2	512	0.6252	0.555823	0.722039	0.170662	0.554038	0.0627598
0.25	combined_score	0.05	focal	gcn	(12, 8, 0)	(32, 32)	0.001	0.4	64	0.625163	0.555149	0.743325	0.181049	0.548732	0.0333784
0.25	combined_score	0.05	focal	gcn	(12, 8, 0)	(256, 128)	0.0005	0.2	128	0.625152	0.545473	0.6979	0.129011	0.54501	0.0340051
0.25	combined_score	0.05	focal	gcn	(8, 5, 0)	(256, 128)	0.0005	0.2	256	0.625081	0.559885	0.656817	0.162431	0.562538	0.058478
0.25	combined_score	0.05	focal	gcn	(12, 8, 0)	(256, 128)	0.0001	0.2	64	0.624829	0.558377	0.73869	0.106675	0.553307	0.0476772
0.25	combined_score	0.05	focal	gcn	(16, 9, 0)	(128, 128)	0.005	0.2	256	0.624797	0.557023	0.676986	0.0918286	0.551561	0.0540799
0.25	combined_score	0.05	focal	gcn	(20, 10, 0)	(128, 128)	0.005	0.2	256	0.624697	0.584016	0.666984	0.171071	0.548647	0.0533194
0.25	combined_score	0.05	focal	gcn	(8, 5, 0)	(128, 128)	0.0005	0.2	128	0.624344	0.570033	0.683161	0.145902	0.556379	0.0397153
0.25	combined_score	0.05	focal	gcn	(5, 4, 0)	(256, 128)	0.01	0.4	256	0.624311	0.566645	0.606596	0.219155	0.522888	0.0219637
0.25	combined_score	0.05	focal	gcn	(5, 4, 0)	(32, 32)	0.01	0.2	128	0.624217	0.569404	0.765974	0.0954508	0.587269	0.0439342
0.25	combined_score	0.05	focal	gcn	(25, 10, 0)	(256, 256)	0.0005	0.4	256	0.624106	0.540399	0.730146	0.0919129	0.55342	0.0571813
0.25	combined_score	0.05	focal	gcn	(5, 4, 0)	(128, 64)	0.01	0.2	64	0.623991	0.580223	0.649122	0.163572	0.561992	0.0518024
0.25	combined_score	0.05	focal	gcn	(5, 4, 0)	(64, 64)	0.001	0.4	256	0.623973	0.536699	0.633579	0.157229	0.532861	0.0345123
0.25	combined_score	0.05	focal	gcn	(25, 10, 0)	(64, 64)	0.01	0.2	256	0.623912	0.562994	0.645061	0.188403	0.5719	0.0755222
0.25	combined_score	0.05	focal	gcn	(25, 10, 0)	(128, 128)	0.005	0.2	64	0.623849	0.556406	0.744882	0.0840823	0.540774	0.0253183
0.25	combined_score	0.05	focal	gcn	(25, 10, 0)	(64, 32)	0.01	0.2	64	0.623575	0.55373	0.644735	0.109984	0.554049	0.0562966
0.25	combined_score	0.05	focal	gcn	(16, 9, 0)	(512, 256)	0.001	0.2	512	0.62349	0.53455	0.659049	0.142934	0.558254	0.0453567
0.25	combined_score	0.05	focal	gcn	(20, 10, 0)	(32, 32)	0.005	0.4	128	0.623446	0.551189	0.66718	0.194413	0.605405	0.100309
0.25	combined_score	0.05	focal	gcn	(12, 8, 0)	(32, 32)	0.001	0.4	128	0.623259	0.547076	0.680035	0.140992	0.563773	0.0483978
0.25	combined_score	0.05	focal	gcn	(5, 4, 0)	(128, 128)	0.005	0.4	512	0.623202	0.564006	0.661481	0.180747	0.570511	0.05977
0.25	combined_score	0.05	focal	gcn	(20, 10, 0)	(256, 128)	0.0005	0.2	64	0.623182	0.540968	0.674378	0.115674	0.545892	0.0395369
0.25	combined_score	0.05	focal	gcn	(16, 9, 0)	(256, 256)	0.001	0.2	128	0.623123	0.578323	0.69518	0.130222	0.578567	0.0761809
0.25	combined_score	0.05	focal	gcn	(12, 8, 0)	(256, 256)	0.001	0.2	512	0.62307	0.553174	0.738498	0.151081	0.55381	0.0384789
0.25	combined_score	0.05	focal	gcn	(12, 8, 0)	(64, 32)	0.001	0.2	64	0.622858	0.538257	0.668871	0.159328	0.563893	0.0468202
0.25	combined_score	0.05	focal	gcn	(25, 10, 0)	(512, 256)	0.01	0.2	128	0.622725	0.548213	0.586166	0.250053	0.550934	0.0667352
0.25	combined_score	0.05	focal	gcn	(20, 10, 0)	(32, 32)	0.001	0.2	128	0.622709	0.536062	0.709274	0.0800066	0.56338	0.05691
0.25	combined_score	0.05	focal	gcn	(25, 10, 0)	(64, 64)	0.01	0.4	512	0.622641	0.540168	0.784842	0.184705	0.57352	0.0589455
0.25	combined_score	0.05	focal	gcn	(25, 10, 0)	(512, 256)	0.01	0.2	512	0.622424	0.566591	0.66222	0.192024	0.563684	0.0610553
0.25	combined_score	0.05	focal	gcn	(12, 8, 0)	(512, 256)	0.0005	0.4	128	0.62237	0.56475	0.678674	0.13091	0.558067	0.0525618
0.25	combined_score	0.05	focal	gcn	(16, 9, 0)	(512, 256)	0.01	0.2	128	0.622321	0.558036	0.678809	0.161008	0.532219	0.0217756
0.25	combined_score	0.05	focal	gcn	(8, 5, 0)	(64, 64)	0.005	0.4	512	0.622228	0.558346	0.716862	0.101611	0.558189	0.0467581
0.25	combined_score	0.05	focal	gcn	(12, 8, 0)	(512, 256)	0.001	0.2	128	0.622142	0.549094	0.762767	0.10292	0.580989	0.0750454
0.25	combined_score	0.05	focal	gcn	(8, 5, 0)	(128, 128)	0.0005	0.2	64	0.622043	0.553531	0.721034	0.128698	0.564422	0.0497869
0.25	combined_score	0.05	focal	gcn	(5, 4, 0)	(512, 256)	0.005	0.4	512	0.621932	0.555498	0.70528	0.145669	0.533154	0.0189372
0.25	combined_score	0.05	focal	gcn	(8, 5, 0)	(32, 32)	0.01	0.2	128	0.621873	0.552623	0.660335	0.14773	0.561739	0.0598204
0.25	combined_score	0.05	focal	gcn	(5, 4, 0)	(64, 64)	0.001	0.4	64	0.621822	0.556598	0.759144	0.0694787	0.577673	0.0413854
0.25	combined_score	0.05	focal	gcn	(16, 9, 0)	(128, 128)	0.0001	0.4	64	0.621769	0.559526	0.705127	0.126646	0.577294	0.0764927
0.25	combined_score	0.05	focal	gcn	(16, 9, 0)	(256, 128)	0.005	0.2	64	0.621741	0.550411	0.761836	0.0891853	0.575137	0.0621031
0.25	combined_score	0.05	focal	gcn	(8, 5, 0)	(128, 64)	0.01	0.2	128	0.62174	0.576654	0.582677	0.070719	0.551232	0.0584606
0.25	combined_score	0.05	focal	gcn	(20, 10, 0)	(32, 32)	0.01	0.4	512	0.621723	0.525081	0.693285	0.106343	0.535362	0.0340689
0.25	combined_score	0.05	focal	gcn	(5, 4, 0)	(32, 32)	0.005	0.4	64	0.621668	0.592312	0.695169	0.0611715	0.560213	0.0371356
0.25	combined_score	0.05	focal	gcn	(20, 10, 0)	(128, 128)	0.005	0.4	512	0.621658	0.546826	0.646886	0.171371	0.525744	0.031345
0.25	combined_score	0.05	focal	gcn	(12, 8, 0)	(128, 64)	0.001	0.2	64	0.621538	0.540313	0.738565	0.112903	0.555859	0.0595625
0.25	combined_score	0.05	focal	gcn	(25, 10, 0)	(512, 256)	0.0005	0.2	64	0.621403	0.545116	0.686793	0.164781	0.543801	0.0511945
0.25	combined_score	0.05	focal	gcn	(12, 8, 0)	(128, 128)	0.01	0.4	256	0.621314	0.567537	0.701015	0.16443	0.582971	0.0815665
0.25	combined_score	0.05	focal	gcn	(16, 9, 0)	(128, 128)	0.001	0.4	256	0.62127	0.551518	0.719051	0.146653	0.538912	0.0190333
0.25	combined_score	0.05	focal	gcn	(8, 5, 0)	(512, 256)	0.005	0.4	64	0.621117	0.58393	0.755599	0.0629782	0.569711	0.0601673
0.25	combined_score	0.05	focal	gcn	(20, 10, 0)	(128, 128)	0.001	0.2	256	0.620985	0.53881	0.669945	0.151588	0.53829	0.0438488
0.25	combined_score	0.05	focal	gcn	(20, 10, 0)	(256, 128)	0.0005	0.2	128	0.620651	0.542844	0.662742	0.145313	0.553661	0.047005
0.25	combined_score	0.05	focal	gcn	(8, 5, 0)	(32, 32)	0.0005	0.2	128	0.620563	0.545976	0.681149	0.158929	0.595907	0.0861492
0.25	combined_score	0.05	focal	gcn	(16, 9, 0)	(128, 128)	0.001	0.4	64	0.620321	0.527245	0.681655	0.145191	0.539798	0.0520656
0.25	combined_score	0.05	focal	gcn	(25, 10, 0)	(256, 128)	0.001	0.4	128	0.6196	0.545945	0.688774	0.161318	0.543951	0.0532576
0.25	combined_score	0.05	focal	gcn	(16, 9, 0)	(64, 64)	0.001	0.4	128	0.619395	0.538339	0.711956	0.129028	0.550459	0.0388699
0.25	combined_score	0.05	focal	gcn	(5, 4, 0)	(512, 256)	0.005	0.4	128	0.619212	0.584408	0.633856	0.0918215	0.575282	0.0831984
0.25	combined_score	0.05	focal	gcn	(8, 5, 0)	(64, 32)	0.001	0.2	128	0.619026	0.541281	0.62667	0.143799	0.542682	0.0484421
0.25	combined_score	0.05	focal	gcn	(8, 5, 0)	(64, 32)	0.005	0.2	128	0.618986	0.545661	0.703744	0.101459	0.561149	0.0463549
0.25	combined_score	0.05	focal	gcn	(25, 10, 0)	(32, 32)	0.01	0.2	512	0.61898	0.552796	0.657617	0.16111	0.542765	0.0411211
0.25	combined_score	0.05	focal	gcn	(8, 5, 0)	(128, 64)	0.0005	0.4	128	0.618742	0.56196	0.695192	0.15509	0.562307	0.0511121
0.25	combined_score	0.05	focal	gcn	(20, 10, 0)	(256, 256)	0.001	0.2	256	0.618463	0.538605	0.702048	0.161866	0.568192	0.0657097
0.25	combined_score	0.05	focal	gcn	(5, 4, 0)	(64, 32)	0.005	0.2	64	0.61824	0.554827	0.725008	0.10386	0.5606	0.0557496
0.25	combined_score	0.05	focal	gcn	(5, 4, 0)	(128, 64)	0.005	0.2	64	0.618215	0.539081	0.597633	0.131356	0.569694	0.0796223
0.25	combined_score	0.05	focal	gcn	(5, 4, 0)	(256, 128)	0.01	0.2	256	0.618025	0.564692	0.666012	0.163903	0.550021	0.0500784
0.25	combined_score	0.05	focal	gcn	(12, 8, 0)	(128, 64)	0.001	0.2	256	0.617877	0.565479	0.678103	0.167325	0.545691	0.037652
0.25	combined_score	0.05	focal	gcn	(5, 4, 0)	(128, 128)	0.001	0.2	512	0.617862	0.537232	0.697728	0.134965	0.55029	0.040621
0.25	combined_score	0.05	focal	gcn	(20, 10, 0)	(256, 256)	0.0001	0.4	64	0.617596	0.530765	0.618214	0.214713	0.542445	0.0500563
0.25	combined_score	0.05	focal	gcn	(5, 4, 0)	(128, 64)	0.0005	0.2	64	0.61752	0.537527	0.614989	0.0839139	0.550913	0.0572162
0.25	combined_score	0.05	focal	gcn	(8, 5, 0)	(128, 64)	0.0001	0.2	64	0.617509	0.55531	0.649713	0.135029	0.537716	0.0444207
0.25	combined_score	0.05	focal	gcn	(8, 5, 0)	(128, 128)	0.001	0.2	512	0.6175	0.533075	0.674167	0.144957	0.543846	0.0591481
0.25	combined_score	0.05	focal	gcn	(8, 5, 0)	(512, 256)	0.001	0.4	128	0.617449	0.548076	0.615481	0.16237	0.55372	0.0633173
0.25	combined_score	0.05	focal	gcn	(16, 9, 0)	(128, 64)	0.0005	0.4	64	0.617247	0.53658	0.720467	0.135764	0.561974	0.0471089
0.25	combined_score	0.05	focal	gcn	(20, 10, 0)	(512, 256)	0.001	0.4	512	0.617175	0.528838	0.646323	0.165811	0.548047	0.0588546
0.25	combined_score	0.05	focal	gcn	(8, 5, 0)	(128, 128)	0.001	0.4	128	0.617067	0.542518	0.708526	0.108142	0.580192	0.0565289
0.25	combined_score	0.05	focal	gcn	(20, 10, 0)	(512, 256)	0.0001	0.2	128	0.617045	0.531058	0.672975	0.123259	0.544508	0.0469098
0.25	combined_score	0.05	focal	gcn	(8, 5, 0)	(64, 32)	0.001	0.2	512	0.616985	0.552439	0.652795	0.165609	0.544273	0.0418244
0.25	combined_score	0.05	focal	gcn	(20, 10, 0)	(128, 128)	0.0001	0.4	64	0.616935	0.533495	0.608932	0.183409	0.540538	0.0672514
0.25	combined_score	0.05	focal	gcn	(20, 10, 0)	(256, 256)	0.0001	0.2	128	0.616706	0.54656	0.648393	0.146782	0.548247	0.0556671
0.25	combined_score	0.05	focal	gcn	(16, 9, 0)	(128, 64)	0.01	0.2	128	0.616689	0.536985	0.686838	0.058444	0.571581	0.0757166
0.25	combined_score	0.05	focal	gcn	(8, 5, 0)	(512, 256)	0.001	0.4	64	0.616607	0.552056	0.676852	0.148399	0.538031	0.0458009
0.25	combined_score	0.05	focal	gcn	(12, 8, 0)	(256, 256)	0.0005	0.4	256	0.616591	0.529707	0.676282	0.192737	0.550926	0.0684457
0.25	combined_score	0.05	focal	gcn	(25, 10, 0)	(256, 128)	0.001	0.2	128	0.616491	0.587377	0.751326	0.106352	0.573613	0.0532258
0.25	combined_score	0.05	focal	gcn	(12, 8, 0)	(128, 64)	0.001	0.2	128	0.616431	0.538189	0.690726	0.154354	0.581963	0.0765083
0.25	combined_score	0.05	focal	gcn	(5, 4, 0)	(512, 256)	0.01	0.4	512	0.616356	0.553147	0.698653	0.130624	0.569627	0.0594339
0.25	combined_score	0.05	focal	gcn	(8, 5, 0)	(32, 32)	0.005	0.2	64	0.616278	0.577554	0.72769	0.107114	0.576287	0.0396484
0.25	combined_score	0.05	focal	gcn	(5, 4, 0)	(32, 32)	0.005	0.4	512	0.616272	0.53829	0.675993	0.133771	0.559096	0.0511352
0.25	combined_score	0.05	focal	gcn	(25, 10, 0)	(256, 256)	0.0001	0.2	64	0.615992	0.538788	0.6699	0.160411	0.563614	0.0600291
0.25	combined_score	0.05	focal	gcn	(12, 8, 0)	(128, 128)	0.0005	0.4	64	0.615784	0.544853	0.676256	0.156915	0.56136	0.0597207
0.25	combined_score	0.05	focal	gcn	(16, 9, 0)	(32, 32)	0.001	0.2	64	0.61568	0.539053	0.65752	0.17389	0.563939	0.0511764
0.25	combined_score	0.05	focal	gcn	(5, 4, 0)	(64, 64)	0.01	0.2	64	0.615606	0.541748	0.722918	0.125735	0.580558	0.0562998
0.25	combined_score	0.05	focal	gcn	(16, 9, 0)	(128, 64)	0.001	0.4	512	0.615398	0.528244	0.631934	0.226964	0.545646	0.0642413
0.25	combined_score	0.05	focal	gcn	(20, 10, 0)	(64, 64)	0.0005	0.2	256	0.615338	0.54253	0.630029	0.160344	0.533159	0.0260764
0.25	combined_score	0.05	focal	gcn	(8, 5, 0)	(32, 32)	0.005	0.2	512	0.615146	0.539449	0.753013	0.103799	0.583469	0.0320791
0.25	combined_score	0.05	focal	gcn	(25, 10, 0)	(512, 256)	0.005	0.2	256	0.615039	0.553478	0.655866	0.14438	0.576057	0.0709813
0.25	combined_score	0.05	focal	gcn	(25, 10, 0)	(256, 256)	0.0005	0.2	128	0.614922	0.538109	0.727825	0.154569	0.660931	0.180021
0.25	combined_score	0.05	focal	gcn	(5, 4, 0)	(32, 32)	0.01	0.4	256	0.614881	0.552589	0.65958	0.0768033	0.546887	0.0465904
0.25	combined_score	0.05	focal	gcn	(25, 10, 0)	(512, 256)	0.0001	0.4	64	0.614682	0.534143	0.701173	0.145472	0.573562	0.0674692
0.25	combined_score	0.05	focal	gcn	(20, 10, 0)	(128, 128)	0.0005	0.2	64	0.614644	0.565926	0.728201	0.113634	0.542872	0.0308022
0.25	combined_score	0.05	focal	gcn	(5, 4, 0)	(32, 32)	0.001	0.4	64	0.614639	0.565283	0.643951	0.174491	0.558368	0.0602241
0.25	combined_score	0.05	focal	gcn	(8, 5, 0)	(256, 128)	0.0005	0.4	256	0.614585	0.541228	0.691244	0.126516	0.561729	0.0646231
0.25	combined_score	0.05	focal	gcn	(16, 9, 0)	(256, 256)	0.01	0.4	512	0.614424	0.579381	0.666977	0.191394	0.554157	0.0599817
0.25	combined_score	0.05	focal	gcn	(12, 8, 0)	(64, 64)	0.005	0.2	256	0.614377	0.556709	0.6361	0.103329	0.526944	0.0368667
0.25	combined_score	0.05	focal	gcn	(12, 8, 0)	(128, 64)	0.01	0.2	128	0.614308	0.562572	0.601637	0.0827422	0.544887	0.0507548
0.25	combined_score	0.05	focal	gcn	(25, 10, 0)	(256, 256)	0.005	0.2	512	0.614212	0.554681	0.638114	0.160262	0.567719	0.0542996
0.25	combined_score	0.05	focal	gcn	(20, 10, 0)	(128, 64)	0.01	0.4	128	0.614146	0.542965	0.62789	0.18488	0.562195	0.0595284
0.25	combined_score	0.05	focal	gcn	(20, 10, 0)	(256, 128)	0.0005	0.4	128	0.613952	0.551626	0.649439	0.199229	0.564192	0.0636033
0.25	combined_score	0.05	focal	gcn	(8, 5, 0)	(256, 256)	0.005	0.2	512	0.613899	0.554301	0.682386	0.182625	0.583797	0.0641215
0.25	combined_score	0.05	focal	gcn	(16, 9, 0)	(256, 128)	0.0005	0.2	128	0.613846	0.531114	0.609424	0.19915	0.536185	0.0511961
0.25	combined_score	0.05	focal	gcn	(20, 10, 0)	(128, 128)	0.001	0.4	64	0.613834	0.540221	0.799715	0.076328	0.583217	0.066133
0.25	combined_score	0.05	focal	gcn	(20, 10, 0)	(128, 64)	0.0005	0.2	128	0.613731	0.543751	0.660958	0.162181	0.538469	0.0530445
0.25	combined_score	0.05	focal	gcn	(25, 10, 0)	(64, 32)	0.0005	0.2	128	0.613709	0.527492	0.724164	0.118106	0.545826	0.0357797
0.25	combined_score	0.05	focal	gcn	(5, 4, 0)	(512, 256)	0.001	0.2	256	0.613305	0.554021	0.698364	0.141971	0.577181	0.0695919
0.25	combined_score	0.05	focal	gcn	(5, 4, 0)	(256, 256)	0.005	0.4	512	0.613183	0.548562	0.639031	0.199819	0.573583	0.0799906
0.25	combined_score	0.05	focal	gcn	(12, 8, 0)	(512, 256)	0.0001	0.2	64	0.613129	0.530481	0.716496	0.116457	0.575613	0.0651768
0.25	combined_score	0.05	focal	gcn	(12, 8, 0)	(256, 256)	0.0005	0.4	64	0.613088	0.554699	0.730052	0.111278	0.561666	0.0552684
0.25	combined_score	0.05	focal	gcn	(16, 9, 0)	(128, 128)	0.001	0.4	128	0.613079	0.540557	0.734515	0.104393	0.597247	0.0609841
0.25	combined_score	0.05	focal	gcn	(16, 9, 0)	(256, 128)	0.001	0.2	512	0.612897	0.554772	0.707141	0.13394	0.574951	0.0610781
0.25	combined_score	0.05	focal	gcn	(12, 8, 0)	(32, 32)	0.005	0.2	512	0.612831	0.549881	0.710004	0.167803	0.596669	0.0775474
0.25	combined_score	0.05	focal	gcn	(5, 4, 0)	(256, 128)	0.0005	0.4	128	0.612773	0.567733	0.73243	0.0804657	0.582035	0.039433
0.25	combined_score	0.05	focal	gcn	(12, 8, 0)	(64, 32)	0.0005	0.4	64	0.612727	0.524216	0.677299	0.111151	0.557392	0.0712493
0.25	combined_score	0.05	focal	gcn	(20, 10, 0)	(32, 32)	0.001	0.4	256	0.61269	0.54274	0.6854	0.17674	0.585997	0.0994734
0.25	combined_score	0.05	focal	gcn	(5, 4, 0)	(512, 256)	0.0005	0.4	128	0.612635	0.535883	0.719888	0.118117	0.557513	0.0479664
0.25	combined_score	0.05	focal	gcn	(25, 10, 0)	(128, 64)	0.0005	0.4	64	0.612339	0.529766	0.648283	0.146241	0.552663	0.0489649
0.25	combined_score	0.05	focal	gcn	(5, 4, 0)	(128, 128)	0.01	0.2	64	0.612269	0.596058	0.574586	0.104132	0.536374	0.0447768
0.25	combined_score	0.05	focal	gcn	(12, 8, 0)	(128, 64)	0.0005	0.4	64	0.611967	0.533359	0.692897	0.130228	0.542409	0.0561434
0.25	combined_score	0.05	focal	gcn	(5, 4, 0)	(64, 32)	0.005	0.4	128	0.611951	0.549981	0.64372	0.205145	0.57139	0.0802756
0.25	combined_score	0.05	focal	gcn	(12, 8, 0)	(128, 128)	0.001	0.4	512	0.611813	0.527084	0.709173	0.165635	0.553428	0.061018
0.25	combined_score	0.05	focal	gcn	(25, 10, 0)	(128, 64)	0.0005	0.2	256	0.611726	0.528616	0.724501	0.156492	0.559888	0.0367686
0.25	combined_score	0.05	focal	gcn	(8, 5, 0)	(64, 64)	0.005	0.2	128	0.611701	0.547164	0.739223	0.127694	0.562175	0.0437184
0.25	combined_score	0.05	focal	gcn	(5, 4, 0)	(256, 128)	0.001	0.4	128	0.611664	0.541374	0.66101	0.152761	0.572411	0.0486647
0.25	combined_score	0.05	focal	gcn	(8, 5, 0)	(256, 128)	0.01	0.4	256	0.611647	0.557599	0.588567	0.196648	0.55537	0.0778932
0.25	combined_score	0.05	focal	gcn	(8, 5, 0)	(256, 128)	0.0005	0.2	64	0.611555	0.567259	0.665633	0.164957	0.563844	0.0562311
0.25	combined_score	0.05	focal	gcn	(16, 9, 0)	(256, 128)	0.001	0.4	512	0.611505	0.54155	0.725502	0.169794	0.579174	0.0732778
0.25	combined_score	0.05	focal	gcn	(8, 5, 0)	(256, 128)	0.0005	0.4	128	0.611455	0.541596	0.681042	0.133203	0.567058	0.0647198
0.25	combined_score	0.05	focal	gcn	(8, 5, 0)	(256, 256)	0.0001	0.4	64	0.611418	0.537799	0.657999	0.13104	0.562824	0.0618652
0.25	combined_score	0.05	focal	gcn	(8, 5, 0)	(64, 32)	0.0005	0.4	256	0.611342	0.5292	0.659134	0.132614	0.538927	0.0451794
0.25	combined_score	0.05	focal	gcn	(25, 10, 0)	(128, 128)	0.001	0.2	256	0.61115	0.582218	0.716304	0.138851	0.567271	0.0618734
0.25	combined_score	0.05	focal	gcn	(16, 9, 0)	(64, 64)	0.001	0.4	256	0.611069	0.536649	0.656205	0.154366	0.535151	0.0362947
0.25	combined_score	0.05	focal	gcn	(12, 8, 0)	(128, 128)	0.001	0.2	512	0.610737	0.535157	0.743728	0.12684	0.554166	0.0478019
0.25	combined_score	0.05	focal	gcn	(5, 4, 0)	(128, 128)	0.01	0.4	512	0.610685	0.541364	0.579051	0.206322	0.53857	0.0666054
0.25	combined_score	0.05	focal	gcn	(5, 4, 0)	(128, 64)	0.005	0.2	128	0.610558	0.578002	0.556429	0.171042	0.553716	0.0645568
0.25	combined_score	0.05	focal	gcn	(20, 10, 0)	(64, 64)	0.001	0.4	256	0.610549	0.530778	0.67286	0.156531	0.535679	0.0472973
0.25	combined_score	0.05	focal	gcn	(12, 8, 0)	(128, 64)	0.005	0.4	256	0.610494	0.550351	0.627891	0.0782283	0.554863	0.0571579
0.25	combined_score	0.05	focal	gcn	(16, 9, 0)	(256, 256)	0.0001	0.4	64	0.610445	0.537659	0.68128	0.149149	0.575736	0.0693003
0.25	combined_score	0.05	focal	gcn	(8, 5, 0)	(128, 64)	0.001	0.2	64	0.610051	0.552507	0.622044	0.159398	0.540161	0.04067
0.25	combined_score	0.05	focal	gcn	(8, 5, 0)	(128, 64)	0.001	0.2	256	0.610045	0.568991	0.7591	0.109055	0.586719	0.0606557
0.25	combined_score	0.05	focal	gcn	(5, 4, 0)	(32, 32)	0.01	0.2	512	0.609745	0.559011	0.539283	0.253507	0.536723	0.0486321
0.25	combined_score	0.05	focal	gcn	(8, 5, 0)	(64, 64)	0.0005	0.4	64	0.60966	0.554589	0.701736	0.150359	0.538736	0.0323854
0.25	combined_score	0.05	focal	gcn	(16, 9, 0)	(256, 128)	0.0005	0.4	256	0.609644	0.53589	0.727781	0.117158	0.576262	0.0617156
0.25	combined_score	0.05	focal	gcn	(5, 4, 0)	(64, 64)	0.005	0.4	512	0.609635	0.541331	0.6781	0.149453	0.550094	0.0293621
0.25	combined_score	0.05	focal	gcn	(5, 4, 0)	(256, 256)	0.0005	0.2	64	0.60957	0.540609	0.757914	0.0935917	0.576006	0.0634184
0.25	combined_score	0.05	focal	gcn	(12, 8, 0)	(256, 256)	0.01	0.4	128	0.609478	0.576518	0.590044	0.179994	0.566427	0.0767408
0.25	combined_score	0.05	focal	gcn	(12, 8, 0)	(64, 32)	0.001	0.4	128	0.609155	0.550422	0.704026	0.116384	0.556204	0.0408821
0.25	combined_score	0.05	focal	gcn	(20, 10, 0)	(64, 64)	0.005	0.2	64	0.609045	0.540773	0.783912	0.067852	0.575116	0.0541509
0.25	combined_score	0.05	focal	gcn	(25, 10, 0)	(128, 64)	0.001	0.2	512	0.608597	0.537862	0.670809	0.155206	0.562854	0.0559463
0.25	combined_score	0.05	focal	gcn	(20, 10, 0)	(64, 64)	0.001	0.4	128	0.608403	0.570887	0.72951	0.137599	0.572248	0.0550813
0.25	combined_score	0.05	focal	gcn	(16, 9, 0)	(256, 128)	0.001	0.2	128	0.608329	0.548912	0.751797	0.136494	0.604203	0.0685128
0.25	combined_score	0.05	focal	gcn	(12, 8, 0)	(64, 32)	0.001	0.2	128	0.608273	0.544058	0.651644	0.146337	0.547007	0.0629622
0.25	combined_score	0.05	focal	gcn	(8, 5, 0)	(32, 32)	0.01	0.4	64	0.607678	0.536194	0.538289	0.131996	0.550605	0.0596214
0.25	combined_score	0.05	focal	gcn	(5, 4, 0)	(64, 64)	0.001	0.2	128	0.607605	0.570226	0.688881	0.140954	0.567308	0.0528621
0.25	combined_score	0.05	focal	gcn	(25, 10, 0)	(512, 256)	0.0001	0.2	128	0.607399	0.53624	0.665707	0.146548	0.539562	0.0243971
0.25	combined_score	0.05	focal	gcn	(25, 10, 0)	(128, 128)	0.0001	0.4	64	0.607397	0.548465	0.708216	0.130009	0.55449	0.0456288
0.25	combined_score	0.05	focal	gcn	(8, 5, 0)	(32, 32)	0.001	0.2	128	0.607283	0.566661	0.605615	0.188372	0.557813	0.0503125
0.25	combined_score	0.05	focal	gcn	(12, 8, 0)	(64, 32)	0.01	0.2	128	0.607139	0.538564	0.630699	0.199385	0.577807	0.0915989
0.25	combined_score	0.05	focal	gcn	(25, 10, 0)	(256, 128)	0.0005	0.2	64	0.607116	0.57016	0.76823	0.106795	0.583774	0.0485129
0.25	combined_score	0.05	focal	gcn	(5, 4, 0)	(512, 256)	0.0005	0.2	64	0.606884	0.565257	0.647014	0.124944	0.55396	0.0449517
0.25	combined_score	0.05	focal	gcn	(16, 9, 0)	(32, 32)	0.0005	0.2	128	0.606797	0.525093	0.758382	0.06127	0.537711	0.0267034
0.25	combined_score	0.05	focal	gcn	(25, 10, 0)	(256, 128)	0.001	0.4	256	0.606644	0.52561	0.685404	0.160943	0.547227	0.0593358
0.25	combined_score	0.05	focal	gcn	(12, 8, 0)	(32, 32)	0.0005	0.2	64	0.606586	0.550232	0.694324	0.123077	0.547204	0.0440786
0.25	combined_score	0.05	focal	gcn	(12, 8, 0)	(128, 128)	0.001	0.2	256	0.606494	0.547887	0.648348	0.159639	0.546585	0.0375111
0.25	combined_score	0.05	focal	gcn	(16, 9, 0)	(512, 256)	0.0001	0.4	128	0.606422	0.53168	0.718909	0.135681	0.54935	0.0484795
0.25	combined_score	0.05	focal	gcn	(20, 10, 0)	(512, 256)	0.0005	0.4	512	0.606416	0.536826	0.706578	0.172844	0.580965	0.0943778
0.25	combined_score	0.05	focal	gcn	(8, 5, 0)	(256, 256)	0.001	0.4	128	0.606329	0.564823	0.655658	0.153675	0.538908	0.0263059
0.25	combined_score	0.05	focal	gcn	(20, 10, 0)	(64, 32)	0.0005	0.2	128	0.606324	0.529707	0.703585	0.18427	0.631984	0.188412
0.25	combined_score	0.05	focal	gcn	(20, 10, 0)	(128, 64)	0.001	0.2	256	0.606293	0.551238	0.629982	0.151382	0.536507	0.0485095
0.25	combined_score	0.05	focal	gcn	(8, 5, 0)	(64, 64)	0.001	0.2	64	0.606245	0.572956	0.700063	0.135798	0.564074	0.0493585
0.25	combined_score	0.05	focal	gcn	(25, 10, 0)	(512, 256)	0.01	0.4	512	0.606178	0.521305	0.568575	0.22549	0.543358	0.0397303
0.25	combined_score	0.05	focal	gcn	(25, 10, 0)	(256, 128)	0.0005	0.4	128	0.606049	0.544712	0.695724	0.142289	0.548867	0.0624255
0.25	combined_score	0.05	focal	gcn	(25, 10, 0)	(32, 32)	0.0005	0.2	64	0.606028	0.528549	0.659054	0.167582	0.538004	0.0262736
0.25	combined_score	0.05	focal	gcn	(20, 10, 0)	(128, 64)	0.0005	0.2	64	0.605883	0.557832	0.712532	0.132911	0.576584	0.0706181
0.25	combined_score	0.05	focal	gcn	(25, 10, 0)	(256, 256)	0.0005	0.4	128	0.605862	0.548477	0.719751	0.119432	0.570864	0.0613926
0.25	combined_score	0.05	focal	gcn	(12, 8, 0)	(64, 32)	0.001	0.4	64	0.605819	0.56461	0.670023	0.173223	0.56464	0.0655118
0.25	combined_score	0.05	focal	gcn	(5, 4, 0)	(256, 256)	0.001	0.2	256	0.605798	0.548148	0.69072	0.162408	0.578511	0.0644379
0.25	combined_score	0.05	focal	gcn	(16, 9, 0)	(128, 64)	0.01	0.2	512	0.605632	0.525902	0.682257	0.147098	0.546103	0.0650147
0.25	combined_score	0.05	focal	gcn	(12, 8, 0)	(32, 32)	0.001	0.4	256	0.605587	0.543472	0.662752	0.178871	0.552071	0.0548371
0.25	combined_score	0.05	focal	gcn	(12, 8, 0)	(32, 32)	0.001	0.2	128	0.605519	0.551369	0.624263	0.120933	0.551217	0.0471817
0.25	combined_score	0.05	focal	gcn	(16, 9, 0)	(256, 256)	0.0001	0.4	128	0.605518	0.53774	0.684192	0.152605	0.55001	0.0601579
0.25	combined_score	0.05	focal	gcn	(16, 9, 0)	(64, 32)	0.0005	0.2	128	0.60545	0.534458	0.563912	0.218143	0.546838	0.0446594
0.25	combined_score	0.05	focal	gcn	(20, 10, 0)	(256, 128)	0.005	0.2	64	0.605148	0.5339	0.70143	0.113563	0.551534	0.043971
0.25	combined_score	0.05	focal	gcn	(8, 5, 0)	(512, 256)	0.0005	0.4	128	0.604987	0.541969	0.69299	0.157462	0.568767	0.0681956
0.25	combined_score	0.05	focal	gcn	(8, 5, 0)	(128, 128)	0.01	0.2	512	0.604987	0.548624	0.652271	0.226727	0.57435	0.0638383
0.25	combined_score	0.05	focal	gcn	(8, 5, 0)	(512, 256)	0.0005	0.4	64	0.604766	0.558784	0.659839	0.103979	0.548636	0.0464622
0.25	combined_score	0.05	focal	gcn	(25, 10, 0)	(64, 32)	0.005	0.4	128	0.604575	0.5579	0.688097	0.121453	0.562636	0.0611484
0.25	combined_score	0.05	focal	gcn	(8, 5, 0)	(64, 32)	0.005	0.4	128	0.60456	0.544306	0.625569	0.149805	0.552132	0.0537552
0.25	combined_score	0.05	focal	gcn	(20, 10, 0)	(512, 256)	0.001	0.2	256	0.604427	0.563137	0.690614	0.14519	0.565311	0.0576019
0.25	combined_score	0.05	focal	gcn	(5, 4, 0)	(256, 256)	0.0001	0.4	128	0.604389	0.524493	0.613715	0.196168	0.546837	0.0566433
0.25	combined_score	0.05	focal	gcn	(12, 8, 0)	(256, 128)	0.0005	0.2	64	0.604347	0.541427	0.699265	0.155521	0.56033	0.052826
0.25	combined_score	0.05	focal	gcn	(12, 8, 0)	(512, 256)	0.005	0.4	512	0.604154	0.545785	0.702021	0.142886	0.563083	0.0641964
0.25	combined_score	0.05	focal	gcn	(12, 8, 0)	(32, 32)	0.0001	0.2	64	0.603965	0.530756	0.645305	0.160164	0.536632	0.0335383
0.25	combined_score	0.05	focal	gcn	(20, 10, 0)	(512, 256)	0.001	0.2	512	0.60395	0.539345	0.726945	0.147009	0.550814	0.0496039
0.25	combined_score	0.05	focal	gcn	(8, 5, 0)	(256, 256)	0.01	0.2	128	0.603946	0.53449	0.65195	0.180253	0.551345	0.052292
0.25	combined_score	0.05	focal	gcn	(8, 5, 0)	(128, 128)	0.005	0.2	512	0.603933	0.556987	0.74111	0.0641782	0.541678	0.0354827
0.25	combined_score	0.05	focal	gcn	(8, 5, 0)	(256, 128)	0.01	0.2	64	0.603892	0.551521	0.644133	0.190126	0.532606	0.0352627
0.25	combined_score	0.05	focal	gcn	(12, 8, 0)	(512, 256)	0.0005	0.2	128	0.603316	0.544789	0.657623	0.146039	0.552463	0.0462471
0.25	combined_score	0.05	focal	gcn	(20, 10, 0)	(128, 128)	0.001	0.4	128	0.603315	0.533675	0.711599	0.168484	0.566017	0.0532019
0.25	combined_score	0.05	focal	gcn	(5, 4, 0)	(64, 64)	0.0005	0.4	256	0.602969	0.534816	0.670612	0.155744	0.537008	0.044386
0.25	combined_score	0.05	focal	gcn	(8, 5, 0)	(512, 256)	0.0005	0.2	256	0.602726	0.555219	0.705306	0.125426	0.564244	0.0472029
0.25	combined_score	0.05	focal	gcn	(16, 9, 0)	(512, 256)	0.001	0.4	128	0.602341	0.563335	0.743669	0.0701095	0.579696	0.0591058
0.25	combined_score	0.05	focal	gcn	(16, 9, 0)	(128, 128)	0.0005	0.2	64	0.602299	0.575962	0.76267	0.065196	0.583264	0.0739569
0.25	combined_score	0.05	focal	gcn	(5, 4, 0)	(128, 128)	0.0005	0.2	128	0.602228	0.531679	0.588356	0.213654	0.560572	0.0631669
0.25	combined_score	0.05	focal	gcn	(25, 10, 0)	(256, 128)	0.0005	0.2	256	0.60211	0.540842	0.713664	0.129336	0.558806	0.0425944
0.25	combined_score	0.05	focal	gcn	(16, 9, 0)	(64, 32)	0.005	0.2	128	0.602068	0.588029	0.727288	0.138853	0.572063	0.0691489
0.25	combined_score	0.05	focal	gcn	(5, 4, 0)	(128, 128)	0.0005	0.2	256	0.601948	0.540576	0.608963	0.135276	0.523705	0.0195217
0.25	combined_score	0.05	focal	gcn	(20, 10, 0)	(32, 32)	0.0005	0.2	128	0.601924	0.532803	0.600801	0.143178	0.517753	0.0152364
0.25	combined_score	0.05	focal	gcn	(25, 10, 0)	(256, 128)	0.001	0.4	64	0.601834	0.549971	0.814571	0.0693199	0.578574	0.0525332
0.25	combined_score	0.05	focal	gcn	(12, 8, 0)	(128, 64)	0.0005	0.2	512	0.601779	0.560603	0.606998	0.215335	0.558676	0.0595798
0.25	combined_score	0.05	focal	gcn	(16, 9, 0)	(128, 64)	0.001	0.2	512	0.601775	0.555258	0.591962	0.150601	0.531305	0.0459168
0.25	combined_score	0.05	focal	gcn	(8, 5, 0)	(64, 64)	0.0005	0.2	128	0.601692	0.533279	0.613665	0.189194	0.546423	0.0627391
0.25	combined_score	0.05	focal	gcn	(20, 10, 0)	(256, 128)	0.0001	0.2	64	0.60153	0.535439	0.758455	0.0945633	0.562308	0.0393586
0.25	combined_score	0.05	focal	gcn	(25, 10, 0)	(128, 128)	0.001	0.4	256	0.601515	0.53196	0.688797	0.17651	0.560747	0.0672479
0.25	combined_score	0.05	focal	gcn	(12, 8, 0)	(256, 128)	0.001	0.2	64	0.601162	0.537532	0.693833	0.144847	0.559042	0.0479427
0.25	combined_score	0.05	focal	gcn	(5, 4, 0)	(32, 32)	0.001	0.2	128	0.601111	0.531418	0.710734	0.115052	0.579525	0.0510912
0.25	combined_score	0.05	focal	gcn	(20, 10, 0)	(256, 256)	0.01	0.2	256	0.600872	0.561696	0.628792	0.165645	0.526796	0.0240768
0.25	combined_score	0.05	focal	gcn	(12, 8, 0)	(256, 256)	0.0001	0.2	128	0.600783	0.530455	0.713788	0.108076	0.539386	0.0399653
0.25	combined_score	0.05	focal	gcn	(25, 10, 0)	(128, 128)	0.001	0.2	512	0.600776	0.534566	0.677306	0.131574	0.541752	0.0334124
0.25	combined_score	0.05	focal	gcn	(25, 10, 0)	(64, 64)	0.001	0.4	64	0.600698	0.554854	0.602053	0.15519	0.544433	0.0459317
0.25	combined_score	0.05	focal	gcn	(8, 5, 0)	(64, 64)	0.001	0.2	256	0.600561	0.529585	0.706396	0.155644	0.560183	0.0434084
0.25	combined_score	0.05	focal	gcn	(5, 4, 0)	(256, 128)	0.001	0.4	64	0.600498	0.571376	0.667298	0.168491	0.558624	0.0537814
0.25	combined_score	0.05	focal	gcn	(16, 9, 0)	(128, 128)	0.01	0.4	512	0.600263	0.555389	0.567428	0.204544	0.554074	0.0764426
0.25	combined_score	0.05	focal	gcn	(16, 9, 0)	(64, 64)	0.01	0.2	256	0.599917	0.55093	0.686124	0.185002	0.578982	0.0660189
0.25	combined_score	0.05	focal	gcn	(5, 4, 0)	(128, 128)	0.0005	0.2	64	0.599873	0.540734	0.718827	0.134574	0.569262	0.0405875
0.25	combined_score	0.05	focal	gcn	(8, 5, 0)	(128, 64)	0.005	0.2	512	0.599864	0.542988	0.705549	0.130742	0.574825	0.0604095
0.25	combined_score	0.05	focal	gcn	(20, 10, 0)	(128, 128)	0.001	0.4	256	0.599855	0.531741	0.668815	0.196412	0.552608	0.0640546
0.25	combined_score	0.05	focal	gcn	(8, 5, 0)	(64, 32)	0.0005	0.2	256	0.599845	0.520496	0.688534	0.176093	0.563813	0.0679489
0.25	combined_score	0.05	focal	gcn	(25, 10, 0)	(64, 64)	0.0005	0.2	64	0.599795	0.537357	0.716583	0.153345	0.584826	0.0677671
0.25	combined_score	0.05	focal	gcn	(5, 4, 0)	(512, 256)	0.001	0.2	64	0.5997	0.536767	0.745662	0.127506	0.55516	0.039317
0.25	combined_score	0.05	focal	gcn	(12, 8, 0)	(64, 64)	0.005	0.2	512	0.59962	0.522295	0.733654	0.14341	0.5326	0.0159462
0.25	combined_score	0.05	focal	gcn	(20, 10, 0)	(64, 32)	0.005	0.4	512	0.599617	0.562951	0.718074	0.119599	0.562163	0.0590479
0.25	combined_score	0.05	focal	gcn	(16, 9, 0)	(256, 256)	0.0005	0.4	512	0.599614	0.544487	0.687795	0.179451	0.561812	0.0707832
0.25	combined_score	0.05	focal	gcn	(16, 9, 0)	(64, 32)	0.005	0.2	256	0.59916	0.560845	0.716038	0.12377	0.56269	0.0586457
0.25	combined_score	0.05	focal	gcn	(5, 4, 0)	(128, 64)	0.005	0.4	256	0.598918	0.544798	0.598246	0.128405	0.561451	0.0714004
0.25	combined_score	0.05	focal	gcn	(8, 5, 0)	(64, 32)	0.001	0.4	64	0.598916	0.556063	0.71326	0.122827	0.577823	0.0760733
0.25	combined_score	0.05	focal	gcn	(12, 8, 0)	(64, 64)	0.01	0.4	512	0.598484	0.555631	0.631266	0.190162	0.545742	0.041246
0.25	combined_score	0.05	focal	gcn	(5, 4, 0)	(128, 64)	0.0005	0.4	64	0.598484	0.547836	0.601121	0.123024	0.545023	0.0476235
0.25	combined_score	0.05	focal	gcn	(8, 5, 0)	(64, 32)	0.001	0.4	128	0.598415	0.551974	0.667044	0.155287	0.560273	0.0598226
0.25	combined_score	0.05	focal	gcn	(12, 8, 0)	(256, 128)	0.0005	0.4	64	0.598363	0.545231	0.703057	0.114337	0.554041	0.0617772
0.25	combined_score	0.05	focal	gcn	(5, 4, 0)	(256, 128)	0.001	0.2	128	0.598217	0.543531	0.721229	0.136428	0.58593	0.0626603
0.25	combined_score	0.05	focal	gcn	(5, 4, 0)	(512, 256)	0.001	0.4	512	0.598195	0.5403	0.61605	0.177795	0.533493	0.0350399
0.25	combined_score	0.05	focal	gcn	(16, 9, 0)	(256, 128)	0.0005	0.4	512	0.598076	0.531563	0.644948	0.209606	0.5474	0.0599916
0.25	combined_score	0.05	focal	gcn	(16, 9, 0)	(64, 32)	0.01	0.2	128	0.597861	0.554954	0.617441	0.174917	0.55192	0.057534
0.25	combined_score	0.05	focal	gcn	(8, 5, 0)	(256, 128)	0.001	0.4	512	0.59769	0.521807	0.748493	0.14702	0.563108	0.0596497
0.25	combined_score	0.05	focal	gcn	(5, 4, 0)	(128, 64)	0.005	0.2	256	0.597601	0.540084	0.585792	0.200718	0.560348	0.0703157
0.25	combined_score	0.05	focal	gcn	(16, 9, 0)	(128, 64)	0.0005	0.2	128	0.597533	0.536607	0.745184	0.0917481	0.587638	0.0393732
0.25	combined_score	0.05	focal	gcn	(16, 9, 0)	(128, 64)	0.0005	0.4	128	0.597425	0.566239	0.705686	0.135474	0.571417	0.061352
0.25	combined_score	0.05	focal	gcn	(12, 8, 0)	(512, 256)	0.001	0.2	512	0.597424	0.538798	0.653449	0.192314	0.546638	0.0605676
0.25	combined_score	0.05	focal	gcn	(5, 4, 0)	(64, 32)	0.005	0.2	128	0.597307	0.57796	0.62605	0.193854	0.530631	0.036181
0.25	combined_score	0.05	focal	gcn	(20, 10, 0)	(512, 256)	0.0005	0.4	256	0.597283	0.536225	0.718377	0.140768	0.574833	0.0676906
0.25	combined_score	0.05	focal	gcn	(8, 5, 0)	(64, 32)	0.01	0.2	512	0.596728	0.544679	0.819281	0.166587	0.567325	0.0359851
0.25	combined_score	0.05	focal	gcn	(5, 4, 0)	(512, 256)	0.01	0.4	256	0.596584	0.541932	0.505699	0.135321	0.537044	0.0492026
0.25	combined_score	0.05	focal	gcn	(5, 4, 0)	(64, 32)	0.005	0.4	256	0.596362	0.537805	0.63436	0.190846	0.542961	0.0469955
0.25	combined_score	0.05	focal	gcn	(8, 5, 0)	(256, 128)	0.001	0.2	256	0.596193	0.554798	0.64936	0.158877	0.55944	0.0562981
0.25	combined_score	0.05	focal	gcn	(20, 10, 0)	(256, 256)	0.0005	0.4	128	0.59601	0.525927	0.648425	0.1648	0.532816	0.0305378
0.25	combined_score	0.05	focal	gcn	(16, 9, 0)	(512, 256)	0.0005	0.4	256	0.595979	0.52003	0.646445	0.16416	0.537505	0.0449791
0.25	combined_score	0.05	focal	gcn	(12, 8, 0)	(64, 64)	0.005	0.4	128	0.595977	0.540442	0.644088	0.167627	0.555997	0.0642506
0.25	combined_score	0.05	focal	gcn	(8, 5, 0)	(512, 256)	0.001	0.2	512	0.595932	0.53638	0.661442	0.189891	0.553698	0.0669799
0.25	combined_score	0.05	focal	gcn	(12, 8, 0)	(64, 64)	0.005	0.4	512	0.595573	0.529888	0.662503	0.133764	0.535008	0.0417776
0.25	combined_score	0.05	focal	gcn	(20, 10, 0)	(256, 128)	0.0001	0.4	128	0.595539	0.535596	0.659777	0.138933	0.53115	0.0285932
0.25	combined_score	0.05	focal	gcn	(12, 8, 0)	(128, 64)	0.005	0.2	256	0.595405	0.548472	0.631915	0.172952	0.5387	0.0291037
0.25	combined_score	0.05	focal	gcn	(16, 9, 0)	(128, 64)	0.0001	0.2	64	0.595334	0.53097	0.698253	0.161959	0.549655	0.0485269
0.25	combined_score	0.05	focal	gcn	(25, 10, 0)	(256, 256)	0.001	0.2	64	0.595245	0.527711	0.72478	0.152803	0.542661	0.043265
0.25	combined_score	0.05	focal	gcn	(8, 5, 0)	(32, 32)	0.001	0.2	64	0.594792	0.540496	0.658091	0.10359	0.553626	0.0486423
0.25	combined_score	0.05	focal	gcn	(12, 8, 0)	(128, 64)	0.001	0.4	256	0.594785	0.518989	0.708666	0.154402	0.561679	0.0676087
0.25	combined_score	0.05	focal	gcn	(8, 5, 0)	(128, 64)	0.0005	0.2	64	0.594436	0.536942	0.645068	0.181171	0.574299	0.0689284
0.25	combined_score	0.05	focal	gcn	(12, 8, 0)	(512, 256)	0.0005	0.4	64	0.594414	0.542836	0.687897	0.125326	0.547871	0.0357269
0.25	combined_score	0.05	focal	gcn	(5, 4, 0)	(32, 32)	0.005	0.2	512	0.594196	0.538474	0.709317	0.153085	0.562443	0.0467639
0.25	combined_score	0.05	focal	gcn	(25, 10, 0)	(32, 32)	0.001	0.4	64	0.594182	0.565274	0.717797	0.120414	0.577422	0.0744671
0.25	combined_score	0.05	focal	gcn	(5, 4, 0)	(512, 256)	0.001	0.2	512	0.594151	0.550116	0.688228	0.11712	0.565544	0.0536948
0.25	combined_score	0.05	focal	gcn	(16, 9, 0)	(128, 64)	0.005	0.2	512	0.594008	0.560635	0.611478	0.209985	0.566037	0.0728455
0.25	combined_score	0.05	focal	gcn	(20, 10, 0)	(256, 256)	0.0005	0.4	512	0.593661	0.523849	0.621451	0.169209	0.541037	0.0444337
0.25	combined_score	0.05	focal	gcn	(8, 5, 0)	(32, 32)	0.005	0.4	128	0.593599	0.562866	0.599852	0.234742	0.558017	0.0531477
0.25	combined_score	0.05	focal	gcn	(16, 9, 0)	(256, 128)	0.0005	0.2	64	0.593592	0.531505	0.647207	0.151419	0.531264	0.0380322
0.25	combined_score	0.05	focal	gcn	(12, 8, 0)	(64, 32)	0.005	0.2	256	0.59355	0.546597	0.61803	0.123839	0.561715	0.0763085
0.25	combined_score	0.05	focal	gcn	(12, 8, 0)	(512, 256)	0.0005	0.4	256	0.593228	0.555276	0.638085	0.133407	0.53087	0.0331308
0.25	combined_score	0.05	focal	gcn	(25, 10, 0)	(256, 256)	0.0001	0.2	128	0.593178	0.524337	0.646552	0.149882	0.52552	0.0250811
0.25	combined_score	0.05	focal	gcn	(16, 9, 0)	(256, 256)	0.001	0.4	256	0.593126	0.552504	0.710422	0.0877198	0.567176	0.0739194
0.25	combined_score	0.05	focal	gcn	(8, 5, 0)	(256, 256)	0.001	0.2	256	0.593118	0.572113	0.656037	0.150938	0.558216	0.0498445
0.25	combined_score	0.05	focal	gcn	(12, 8, 0)	(64, 64)	0.005	0.2	128	0.593101	0.541831	0.75795	0.0690832	0.562165	0.0617542
0.25	combined_score	0.05	focal	gcn	(5, 4, 0)	(64, 32)	0.001	0.2	64	0.593088	0.539246	0.677232	0.161057	0.566975	0.0686696
0.25	combined_score	0.05	focal	gcn	(16, 9, 0)	(128, 64)	0.01	0.4	512	0.592959	0.586213	0.643522	0.234373	0.578679	0.0803197
0.25	combined_score	0.05	focal	gcn	(5, 4, 0)	(128, 128)	0.0001	0.2	64	0.592847	0.524979	0.653186	0.14118	0.5264	0.0201098
0.25	combined_score	0.05	focal	gcn	(25, 10, 0)	(512, 256)	0.0005	0.2	256	0.592846	0.532191	0.58954	0.177987	0.520416	0.02234
0.25	combined_score	0.05	focal	gcn	(25, 10, 0)	(64, 32)	0.0005	0.4	64	0.592786	0.550287	0.66173	0.169101	0.546983	0.0489606
0.25	combined_score	0.05	focal	gcn	(12, 8, 0)	(128, 64)	0.0005	0.2	256	0.59262	0.533723	0.675764	0.170656	0.551702	0.0552698
0.25	combined_score	0.05	focal	gcn	(8, 5, 0)	(64, 32)	0.005	0.2	512	0.592582	0.537963	0.637842	0.180078	0.542039	0.0455699
0.25	combined_score	0.05	focal	gcn	(16, 9, 0)	(32, 32)	0.001	0.2	128	0.592154	0.553231	0.631576	0.221532	0.569016	0.0689225
0.25	combined_score	0.05	focal	gcn	(12, 8, 0)	(64, 32)	0.01	0.2	512	0.592082	0.529901	0.641288	0.158827	0.531071	0.0428255
0.25	combined_score	0.05	focal	gcn	(5, 4, 0)	(512, 256)	0.0001	0.4	64	0.59185	0.533663	0.640524	0.161787	0.549138	0.0570377
0.25	combined_score	0.05	focal	gcn	(8, 5, 0)	(32, 32)	0.005	0.4	256	0.591808	0.535342	0.741153	0.104956	0.55202	0.0356447
0.25	combined_score	0.05	focal	gcn	(12, 8, 0)	(256, 256)	0.0005	0.2	256	0.591614	0.532365	0.667167	0.174175	0.543595	0.0542756
0.25	combined_score	0.05	focal	gcn	(5, 4, 0)	(256, 128)	0.005	0.2	128	0.591399	0.56925	0.718996	0.160234	0.580915	0.055469
0.25	combined_score	0.05	focal	gcn	(25, 10, 0)	(512, 256)	0.0005	0.2	512	0.590887	0.522454	0.677248	0.158701	0.549926	0.0602904
0.25	combined_score	0.05	focal	gcn	(8, 5, 0)	(32, 32)	0.005	0.4	64	0.590639	0.57574	0.710516	0.13568	0.549239	0.0399712
0.25	combined_score	0.05	focal	gcn	(16, 9, 0)	(128, 64)	0.0005	0.2	64	0.590576	0.549577	0.670906	0.154919	0.554009	0.0432127
0.25	combined_score	0.05	focal	gcn	(12, 8, 0)	(64, 32)	0.0005	0.4	128	0.59034	0.547833	0.694541	0.150203	0.560617	0.0622808
0.25	combined_score	0.05	focal	gcn	(5, 4, 0)	(256, 256)	0.01	0.2	512	0.590237	0.530277	0.616293	0.172383	0.554222	0.0540741
0.25	combined_score	0.05	focal	gcn	(16, 9, 0)	(32, 32)	0.001	0.4	128	0.590233	0.548356	0.828786	0.16134	0.595204	0.0500224
0.25	combined_score	0.05	focal	gcn	(20, 10, 0)	(256, 256)	0.01	0.4	512	0.590205	0.579296	0.665001	0.185988	0.570736	0.0671164
0.25	combined_score	0.05	focal	gcn	(16, 9, 0)	(512, 256)	0.0005	0.2	256	0.589998	0.552043	0.690246	0.144537	0.546197	0.0547289
0.25	combined_score	0.05	focal	gcn	(16, 9, 0)	(64, 64)	0.01	0.4	256	0.589842	0.580641	0.614423	0.166815	0.535482	0.0575027
0.25	combined_score	0.05	focal	gcn	(25, 10, 0)	(256, 128)	0.0001	0.4	64	0.589406	0.535162	0.676377	0.0782233	0.546187	0.0443511
0.25	combined_score	0.05	focal	gcn	(5, 4, 0)	(64, 64)	0.005	0.2	128	0.588923	0.530602	0.771376	0.133912	0.583762	0.0501699
0.25	combined_score	0.05	focal	gcn	(5, 4, 0)	(64, 32)	0.01	0.4	512	0.588777	0.550539	0.609153	0.215588	0.533148	0.0289054
0.25	combined_score	0.05	focal	gcn	(12, 8, 0)	(128, 64)	0.005	0.2	64	0.588631	0.544278	0.763696	0.0816908	0.589635	0.055281
0.25	combined_score	0.05	focal	gcn	(25, 10, 0)	(64, 64)	0.0001	0.2	64	0.588581	0.519719	0.593947	0.167321	0.53902	0.0656024
0.25	combined_score	0.05	focal	gcn	(8, 5, 0)	(128, 128)	0.001	0.4	256	0.588524	0.533235	0.749782	0.113137	0.589411	0.0710528
0.25	combined_score	0.05	focal	gcn	(16, 9, 0)	(64, 64)	0.0005	0.4	128	0.588281	0.534801	0.682675	0.099778	0.572916	0.0726416
0.25	combined_score	0.05	focal	gcn	(20, 10, 0)	(256, 256)	0.0005	0.2	512	0.588124	0.538526	0.658922	0.153208	0.54581	0.065687
0.25	combined_score	0.05	focal	gcn	(20, 10, 0)	(64, 64)	0.001	0.4	512	0.58807	0.54142	0.664735	0.166971	0.535772	0.0374654
0.25	combined_score	0.05	focal	gcn	(16, 9, 0)	(256, 256)	0.0005	0.2	512	0.587901	0.527946	0.657368	0.172916	0.549769	0.0665432
0.25	combined_score	0.05	focal	gcn	(25, 10, 0)	(128, 64)	0.005	0.4	512	0.587899	0.52302	0.633337	0.198011	0.531637	0.036143
0.25	combined_score	0.05	focal	gcn	(5, 4, 0)	(128, 64)	0.001	0.4	128	0.587839	0.54013	0.720981	0.101736	0.574292	0.0639978
0.25	combined_score	0.05	focal	gcn	(8, 5, 0)	(128, 64)	0.001	0.2	128	0.587447	0.534863	0.716053	0.0927847	0.56736	0.0420893
0.25	combined_score	0.05	focal	gcn	(16, 9, 0)	(128, 64)	0.001	0.4	256	0.587165	0.549213	0.711507	0.144313	0.553509	0.0476834
0.25	combined_score	0.05	focal	gcn	(16, 9, 0)	(256, 256)	0.0005	0.4	256	0.587133	0.530858	0.663419	0.151965	0.528656	0.0270907
0.25	combined_score	0.05	focal	gcn	(16, 9, 0)	(128, 128)	0.0001	0.2	128	0.5871	0.52355	0.684388	0.161484	0.572683	0.0761701
0.25	combined_score	0.05	focal	gcn	(12, 8, 0)	(256, 256)	0.001	0.4	256	0.586879	0.558071	0.706167	0.17025	0.539053	0.0453922
0.25	combined_score	0.05	focal	gcn	(12, 8, 0)	(64, 32)	0.001	0.4	256	0.586396	0.543654	0.68107	0.158429	0.547537	0.0462731
0.25	combined_score	0.05	focal	gcn	(25, 10, 0)	(64, 32)	0.01	0.4	128	0.586362	0.541566	0.704786	0.193483	0.588525	0.0737244
0.25	combined_score	0.05	focal	gcn	(20, 10, 0)	(64, 32)	0.005	0.2	256	0.585858	0.556961	0.756074	0.113187	0.586529	0.0557032
0.25	combined_score	0.05	focal	gcn	(12, 8, 0)	(64, 64)	0.0001	0.4	64	0.585826	0.524424	0.60722	0.205067	0.556872	0.0680094
0.25	combined_score	0.05	focal	gcn	(8, 5, 0)	(32, 32)	0.005	0.2	128	0.585779	0.579429	0.663979	0.163831	0.565625	0.0682212
0.25	combined_score	0.05	focal	gcn	(16, 9, 0)	(64, 32)	0.0005	0.4	256	0.585777	0.524305	0.660907	0.130165	0.530768	0.0322104
0.25	combined_score	0.05	focal	gcn	(20, 10, 0)	(32, 32)	0.005	0.4	512	0.585687	0.558131	0.581217	0.167794	0.564083	0.0780298
0.25	combined_score	0.05	focal	gcn	(5, 4, 0)	(128, 64)	0.01	0.2	128	0.585555	0.554135	0.568671	0.156639	0.553948	0.0604802
0.25	combined_score	0.05	focal	gcn	(16, 9, 0)	(64, 32)	0.0005	0.2	64	0.585515	0.539362	0.661854	0.135304	0.554401	0.0472971
0.25	combined_score	0.05	focal	gcn	(12, 8, 0)	(32, 32)	0.01	0.2	512	0.585472	0.535546	0.630253	0.125478	0.556981	0.0762964
0.25	combined_score	0.05	focal	gcn	(5, 4, 0)	(512, 256)	0.001	0.4	256	0.585231	0.544666	0.683691	0.13174	0.563809	0.067285
0.25	combined_score	0.05	focal	gcn	(5, 4, 0)	(64, 64)	0.0005	0.4	128	0.585046	0.529939	0.582736	0.154344	0.525454	0.0332774
0.25	combined_score	0.05	focal	gcn	(20, 10, 0)	(128, 64)	0.0001	0.4	64	0.584785	0.526506	0.718037	0.127925	0.555758	0.0569523
0.25	combined_score	0.05	focal	gcn	(25, 10, 0)	(64, 64)	0.001	0.4	128	0.584717	0.53476	0.751321	0.137878	0.549064	0.0361649
0.25	combined_score	0.05	focal	gcn	(5, 4, 0)	(64, 32)	0.0005	0.4	128	0.584613	0.552017	0.711146	0.114266	0.544583	0.0354756
0.25	combined_score	0.05	focal	gcn	(16, 9, 0)	(512, 256)	0.0001	0.4	64	0.584506	0.531225	0.68145	0.154411	0.569019	0.0657095
0.25	combined_score	0.05	focal	gcn	(12, 8, 0)	(512, 256)	0.001	0.4	256	0.584505	0.550875	0.717969	0.155717	0.593287	0.0730043
0.25	combined_score	0.05	focal	gcn	(12, 8, 0)	(128, 64)	0.0001	0.4	64	0.584449	0.539365	0.707925	0.116378	0.54591	0.040527
0.25	combined_score	0.05	focal	gcn	(5, 4, 0)	(128, 64)	0.005	0.2	512	0.584175	0.564693	0.636798	0.208856	0.569117	0.0697488
0.25	combined_score	0.05	focal	gcn	(5, 4, 0)	(256, 256)	0.0001	0.2	256	0.584057	0.518175	0.586786	0.191624	0.530635	0.0455007
0.25	combined_score	0.05	focal	gcn	(20, 10, 0)	(32, 32)	0.001	0.4	64	0.584053	0.519325	0.668088	0.173666	0.572806	0.0773322
0.25	combined_score	0.05	focal	gcn	(16, 9, 0)	(256, 256)	0.0005	0.2	256	0.583756	0.551742	0.760733	0.0604111	0.563357	0.0363084
0.25	combined_score	0.05	focal	gcn	(20, 10, 0)	(256, 256)	0.01	0.2	128	0.583754	0.523223	0.651405	0.283303	0.583929	0.0682408
0.25	combined_score	0.05	focal	gcn	(8, 5, 0)	(512, 256)	0.0005	0.2	512	0.583748	0.538924	0.622555	0.139823	0.538633	0.0407206
0.25	combined_score	0.05	focal	gcn	(12, 8, 0)	(64, 32)	0.0001	0.2	64	0.583625	0.530629	0.68428	0.181415	0.580853	0.096654
0.25	combined_score	0.05	focal	gcn	(12, 8, 0)	(64, 64)	0.001	0.4	256	0.583491	0.517414	0.759714	0.165797	0.564417	0.0550636
0.25	combined_score	0.05	focal	gcn	(20, 10, 0)	(512, 256)	0.0001	0.4	256	0.583475	0.5586	0.585408	0.173248	0.555405	0.0666263
0.25	combined_score	0.05	focal	gcn	(12, 8, 0)	(512, 256)	0.0005	0.2	512	0.583456	0.548344	0.672679	0.169649	0.581435	0.0771573
0.25	combined_score	0.05	focal	gcn	(5, 4, 0)	(64, 32)	0.005	0.4	512	0.583294	0.526093	0.684666	0.156617	0.550091	0.0666219
0.25	combined_score	0.05	focal	gcn	(16, 9, 0)	(64, 64)	0.0001	0.2	128	0.583287	0.516156	0.591253	0.229276	0.620343	0.193995
0.25	combined_score	0.05	focal	gcn	(5, 4, 0)	(32, 32)	0.005	0.2	64	0.583155	0.55988	0.655826	0.174246	0.556174	0.0842352
0.25	combined_score	0.05	focal	gcn	(12, 8, 0)	(256, 128)	0.01	0.2	64	0.583029	0.529816	0.616754	0.273719	0.616961	0.102801
0.25	combined_score	0.05	focal	gcn	(12, 8, 0)	(512, 256)	0.0001	0.2	256	0.58286	0.534508	0.605057	0.193985	0.543143	0.0397451
0.25	combined_score	0.05	focal	gcn	(5, 4, 0)	(64, 32)	0.01	0.4	128	0.582832	0.550072	0.593473	0.140493	0.543893	0.0552671
0.25	combined_score	0.05	focal	gcn	(20, 10, 0)	(256, 128)	0.0001	0.4	64	0.582671	0.541716	0.69411	0.140154	0.565009	0.043453
0.25	combined_score	0.05	focal	gcn	(5, 4, 0)	(32, 32)	0.005	0.2	256	0.58261	0.557996	0.729694	0.138097	0.568153	0.0577193
0.25	combined_score	0.05	focal	gcn	(16, 9, 0)	(512, 256)	0.005	0.2	512	0.582199	0.570891	0.672304	0.214132	0.560223	0.0634269
0.25	combined_score	0.05	focal	gcn	(25, 10, 0)	(256, 128)	0.0005	0.2	512	0.58217	0.519258	0.713544	0.132204	0.544829	0.0475521
0.25	combined_score	0.05	focal	gcn	(20, 10, 0)	(256, 128)	0.005	0.4	512	0.581929	0.531936	0.631863	0.184676	0.540145	0.060815
0.25	combined_score	0.05	focal	gcn	(5, 4, 0)	(512, 256)	0.001	0.4	64	0.581613	0.552831	0.67418	0.111048	0.550712	0.0336945
0.25	combined_score	0.05	focal	gcn	(5, 4, 0)	(128, 128)	0.0005	0.2	512	0.581277	0.518359	0.695519	0.129818	0.551118	0.0541647
0.25	combined_score	0.05	focal	gcn	(8, 5, 0)	(256, 256)	0.0005	0.4	512	0.58107	0.523592	0.6619	0.107461	0.530626	0.035285
0.25	combined_score	0.05	focal	gcn	(20, 10, 0)	(64, 32)	0.0005	0.4	256	0.580968	0.524892	0.599876	0.202208	0.531966	0.0360998
0.25	combined_score	0.05	focal	gcn	(25, 10, 0)	(64, 32)	0.0005	0.2	64	0.580907	0.5331	0.749877	0.117965	0.547827	0.0223
0.25	combined_score	0.05	focal	gcn	(5, 4, 0)	(64, 64)	0.001	0.2	256	0.580894	0.541499	0.652769	0.147922	0.559782	0.0566383
0.25	combined_score	0.05	focal	gcn	(12, 8, 0)	(256, 128)	0.0005	0.4	512	0.580691	0.518399	0.682558	0.146226	0.551583	0.0512235
0.25	combined_score	0.05	focal	gcn	(5, 4, 0)	(128, 128)	0.001	0.2	128	0.580616	0.553318	0.633568	0.149475	0.558573	0.0653984
0.25	combined_score	0.05	focal	gcn	(20, 10, 0)	(128, 128)	0.001	0.2	512	0.580563	0.522471	0.673539	0.120307	0.535531	0.031329
0.25	combined_score	0.05	focal	gcn	(12, 8, 0)	(128, 128)	0.01	0.4	512	0.580159	0.54579	0.636694	0.207549	0.540752	0.0323902
0.25	combined_score	0.05	focal	gcn	(5, 4, 0)	(256, 128)	0.005	0.4	128	0.580067	0.56954	0.604858	0.14732	0.529914	0.0423698
0.25	combined_score	0.05	focal	gcn	(20, 10, 0)	(128, 128)	0.0005	0.4	256	0.580001	0.523184	0.679206	0.145238	0.546376	0.0622087
0.25	combined_score	0.05	focal	gcn	(5, 4, 0)	(256, 256)	0.005	0.4	128	0.579962	0.54315	0.613293	0.223983	0.52946	0.0378827
0.25	combined_score	0.05	focal	gcn	(25, 10, 0)	(256, 128)	0.001	0.2	64	0.579878	0.53396	0.700512	0.138437	0.554259	0.0464343
0.25	combined_score	0.05	focal	gcn	(20, 10, 0)	(32, 32)	0.0005	0.2	64	0.579765	0.534086	0.630997	0.185716	0.548794	0.0467787
0.25	combined_score	0.05	focal	gcn	(20, 10, 0)	(32, 32)	0.0001	0.2	64	0.579474	0.53439	0.667194	0.136163	0.537873	0.0348971
0.25	combined_score	0.05	focal	gcn	(25, 10, 0)	(64, 64)	0.001	0.2	128	0.579302	0.53914	0.651062	0.153387	0.545517	0.045507
0.25	combined_score	0.05	focal	gcn	(12, 8, 0)	(128, 128)	0.0001	0.2	64	0.579263	0.562448	0.6313	0.179256	0.528275	0.0332103
0.25	combined_score	0.05	focal	gcn	(25, 10, 0)	(32, 32)	0.01	0.4	512	0.579201	0.531997	0.558248	0.25694	0.537186	0.0502296
0.25	combined_score	0.05	focal	gcn	(16, 9, 0)	(128, 128)	0.0005	0.2	512	0.579197	0.539853	0.622494	0.191573	0.543211	0.0489386
0.25	combined_score	0.05	focal	gcn	(8, 5, 0)	(32, 32)	0.01	0.4	128	0.579162	0.529759	0.602504	0.117477	0.542037	0.0575078
0.25	combined_score	0.05	focal	gcn	(8, 5, 0)	(128, 128)	0.001	0.2	256	0.579112	0.554085	0.637342	0.137514	0.562753	0.0635793
0.25	combined_score	0.05	focal	gcn	(8, 5, 0)	(512, 256)	0.005	0.4	256	0.578811	0.583963	0.560761	0.218994	0.523872	0.0287062
0.25	combined_score	0.05	focal	gcn	(12, 8, 0)	(64, 32)	0.005	0.4	512	0.578769	0.568495	0.711169	0.147349	0.562025	0.0442076
0.25	combined_score	0.05	focal	gcn	(12, 8, 0)	(64, 32)	0.005	0.2	512	0.578704	0.542328	0.617064	0.173719	0.536878	0.0584746
0.25	combined_score	0.05	focal	gcn	(8, 5, 0)	(128, 128)	0.001	0.2	64	0.57806	0.537587	0.711027	0.114697	0.545806	0.0289524
0.25	combined_score	0.05	focal	gcn	(12, 8, 0)	(32, 32)	0.001	0.2	512	0.578024	0.534915	0.689679	0.172093	0.54133	0.0224982
0.25	combined_score	0.05	focal	gcn	(20, 10, 0)	(128, 64)	0.01	0.4	512	0.577665	0.562967	0.643325	0.129128	0.536872	0.0418668
0.25	combined_score	0.05	focal	gcn	(16, 9, 0)	(128, 64)	0.001	0.4	128	0.577526	0.528497	0.743908	0.107327	0.534484	0.015244
0.25	combined_score	0.05	focal	gcn	(5, 4, 0)	(256, 128)	0.001	0.2	64	0.577394	0.553179	0.678272	0.0933498	0.567196	0.0566608
0.25	combined_score	0.05	focal	gcn	(5, 4, 0)	(512, 256)	0.001	0.4	128	0.577343	0.551576	0.630785	0.126635	0.54942	0.0294133
0.25	combined_score	0.05	focal	gcn	(8, 5, 0)	(256, 128)	0.005	0.2	512	0.577008	0.550103	0.628262	0.200314	0.550569	0.0652465
0.25	combined_score	0.05	focal	gcn	(20, 10, 0)	(128, 128)	0.001	0.4	512	0.577007	0.539256	0.669258	0.118364	0.544578	0.0645549
0.25	combined_score	0.05	focal	gcn	(20, 10, 0)	(256, 256)	0.0001	0.4	128	0.576997	0.545993	0.648556	0.153969	0.539857	0.0509304
0.25	combined_score	0.05	focal	gcn	(8, 5, 0)	(256, 128)	0.001	0.2	128	0.576993	0.576507	0.734331	0.0743999	0.574302	0.0697665
0.25	combined_score	0.05	focal	gcn	(5, 4, 0)	(32, 32)	0.0005	0.2	256	0.576908	0.535313	0.609857	0.164636	0.530273	0.0375273
0.25	combined_score	0.05	focal	gcn	(12, 8, 0)	(64, 32)	0.0005	0.2	256	0.576855	0.537733	0.660419	0.186685	0.541774	0.0470305
0.25	combined_score	0.05	focal	gcn	(5, 4, 0)	(128, 128)	0.001	0.4	256	0.576789	0.553781	0.706686	0.129041	0.562845	0.0559773
0.25	combined_score	0.05	focal	gcn	(20, 10, 0)	(64, 64)	0.0005	0.2	128	0.576663	0.534784	0.65522	0.150439	0.551678	0.0453093
0.25	combined_score	0.05	focal	gcn	(16, 9, 0)	(128, 64)	0.0005	0.2	256	0.576326	0.518464	0.650397	0.122482	0.528526	0.0274087
0.25	combined_score	0.05	focal	gcn	(5, 4, 0)	(128, 128)	0.001	0.2	64	0.576285	0.539438	0.690608	0.10457	0.585078	0.0814492
0.25	combined_score	0.05	focal	gcn	(8, 5, 0)	(512, 256)	0.001	0.4	512	0.576203	0.518588	0.610805	0.107317	0.530107	0.0388529
0.25	combined_score	0.05	focal	gcn	(8, 5, 0)	(256, 128)	0.0005	0.4	512	0.576046	0.516598	0.623538	0.170017	0.522624	0.0206543
0.25	combined_score	0.05	focal	gcn	(8, 5, 0)	(64, 32)	0.0005	0.2	128	0.576022	0.529639	0.598473	0.17412	0.525053	0.0171779
0.25	combined_score	0.05	focal	gcn	(8, 5, 0)	(32, 32)	0.0005	0.4	64	0.575502	0.52873	0.588873	0.186955	0.534844	0.0448925
0.25	combined_score	0.05	focal	gcn	(8, 5, 0)	(64, 64)	0.001	0.4	128	0.575475	0.54828	0.628349	0.168268	0.536418	0.0488754
0.25	combined_score	0.05	focal	gcn	(12, 8, 0)	(64, 32)	0.001	0.2	256	0.575436	0.542744	0.707809	0.11767	0.546989	0.029946
0.25	combined_score	0.05	focal	gcn	(8, 5, 0)	(256, 256)	0.0005	0.4	128	0.575274	0.54732	0.651498	0.221587	0.570713	0.0594983
0.25	combined_score	0.05	focal	gcn	(25, 10, 0)	(128, 64)	0.001	0.2	256	0.575006	0.543596	0.685447	0.174326	0.566185	0.0586355
0.25	combined_score	0.05	focal	gcn	(25, 10, 0)	(256, 256)	0.005	0.2	64	0.574958	0.548697	0.648571	0.1924	0.5369	0.0485511
0.25	combined_score	0.05	focal	gcn	(5, 4, 0)	(512, 256)	0.0005	0.4	256	0.574951	0.54145	0.629989	0.115386	0.545078	0.043879
0.25	combined_score	0.05	focal	gcn	(16, 9, 0)	(128, 128)	0.0005	0.4	256	0.574741	0.528727	0.685097	0.138157	0.534853	0.0327034
0.25	combined_score	0.05	focal	gcn	(5, 4, 0)	(32, 32)	0.001	0.4	256	0.574485	0.523261	0.625262	0.165255	0.542305	0.0612734
0.25	combined_score	0.05	focal	gcn	(8, 5, 0)	(256, 128)	0.001	0.2	512	0.574481	0.542771	0.676219	0.160139	0.572633	0.0735563
0.25	combined_score	0.05	focal	gcn	(8, 5, 0)	(64, 32)	0.001	0.2	256	0.57425	0.52032	0.649011	0.168549	0.545021	0.063992
0.25	combined_score	0.05	focal	gcn	(25, 10, 0)	(128, 128)	0.0001	0.2	128	0.574154	0.521275	0.538519	0.232341	0.53564	0.0658561
0.25	combined_score	0.05	focal	gcn	(5, 4, 0)	(512, 256)	0.0005	0.4	64	0.574114	0.53214	0.707599	0.083873	0.563753	0.0572288
0.25	combined_score	0.05	focal	gcn	(16, 9, 0)	(256, 256)	0.0001	0.4	256	0.573795	0.526197	0.603512	0.196899	0.540691	0.0436382
0.25	combined_score	0.05	focal	gcn	(25, 10, 0)	(64, 32)	0.001	0.4	256	0.573491	0.546324	0.699188	0.133971	0.572064	0.0694216
0.25	combined_score	0.05	focal	gcn	(5, 4, 0)	(128, 128)	0.0005	0.4	64	0.573396	0.55047	0.59632	0.207577	0.566489	0.0826209
0.25	combined_score	0.05	focal	gcn	(5, 4, 0)	(128, 64)	0.005	0.4	128	0.573343	0.528907	0.526783	0.119694	0.526709	0.0461794
0.25	combined_score	0.05	focal	gcn	(8, 5, 0)	(256, 256)	0.0005	0.2	128	0.573334	0.560271	0.631898	0.170916	0.532901	0.0399793
0.25	combined_score	0.05	focal	gcn	(20, 10, 0)	(64, 64)	0.001	0.2	512	0.572972	0.544281	0.556684	0.236673	0.542742	0.0654823
0.25	combined_score	0.05	focal	gcn	(16, 9, 0)	(64, 64)	0.001	0.4	512	0.572836	0.513987	0.604487	0.18444	0.518817	0.0205992
0.25	combined_score	0.05	focal	gcn	(12, 8, 0)	(512, 256)	0.0001	0.4	128	0.572369	0.53158	0.698412	0.164847	0.581427	0.0702891
0.25	combined_score	0.05	focal	gcn	(16, 9, 0)	(512, 256)	0.0001	0.2	128	0.572231	0.524307	0.671771	0.176986	0.559022	0.046263
0.25	combined_score	0.05	focal	gcn	(25, 10, 0)	(32, 32)	0.001	0.2	128	0.571816	0.540045	0.691849	0.148249	0.558267	0.039415
0.25	combined_score	0.05	focal	gcn	(16, 9, 0)	(128, 64)	0.0001	0.4	64	0.571703	0.518325	0.606798	0.230935	0.540159	0.0528058
0.25	combined_score	0.05	focal	gcn	(25, 10, 0)	(64, 64)	0.001	0.2	512	0.571005	0.527269	0.658168	0.168808	0.551465	0.062012
0.25	combined_score	0.05	focal	gcn	(20, 10, 0)	(64, 32)	0.001	0.2	256	0.570857	0.54206	0.66246	0.20338	0.546782	0.0751132
0.25	combined_score	0.05	focal	gcn	(16, 9, 0)	(256, 128)	0.0001	0.2	256	0.570818	0.532025	0.5997	0.182718	0.521298	0.0207615
0.25	combined_score	0.05	focal	gcn	(16, 9, 0)	(256, 256)	0.0005	0.2	64	0.570764	0.53712	0.695799	0.144875	0.543611	0.0502257
0.25	combined_score	0.05	focal	gcn	(5, 4, 0)	(64, 32)	0.001	0.4	512	0.570674	0.548198	0.625292	0.16042	0.541423	0.0520533
0.25	combined_score	0.05	focal	gcn	(8, 5, 0)	(64, 64)	0.001	0.4	64	0.570472	0.545052	0.795884	0.162073	0.582332	0.0517355
0.25	combined_score	0.05	focal	gcn	(20, 10, 0)	(64, 64)	0.0001	0.2	64	0.570342	0.529443	0.666541	0.13975	0.54982	0.0420898
0.25	combined_score	0.05	focal	gcn	(8, 5, 0)	(512, 256)	0.0001	0.2	64	0.569964	0.532383	0.687012	0.137162	0.543941	0.0355304
0.25	combined_score	0.05	focal	gcn	(5, 4, 0)	(256, 128)	0.0001	0.2	128	0.56986	0.530288	0.689964	0.149696	0.555065	0.0615121
0.25	combined_score	0.05	focal	gcn	(16, 9, 0)	(512, 256)	0.0005	0.4	512	0.569828	0.53048	0.746074	0.118455	0.559189	0.0645234
0.25	combined_score	0.05	focal	gcn	(8, 5, 0)	(128, 64)	0.01	0.4	512	0.569756	0.534125	0.628536	0.141	0.528079	0.0388073
0.25	combined_score	0.05	focal	gcn	(20, 10, 0)	(32, 32)	0.0005	0.4	512	0.569689	0.520288	0.601159	0.247796	0.576523	0.0951245
0.25	combined_score	0.05	focal	gcn	(5, 4, 0)	(256, 256)	0.0001	0.4	64	0.569676	0.525406	0.66699	0.150798	0.539997	0.0368085
0.25	combined_score	0.05	focal	gcn	(25, 10, 0)	(512, 256)	0.0001	0.2	256	0.569458	0.533391	0.620419	0.14601	0.542341	0.0599881
0.25	combined_score	0.05	focal	gcn	(12, 8, 0)	(64, 64)	0.0001	0.2	64	0.569358	0.546806	0.606568	0.192882	0.539815	0.0610533
0.25	combined_score	0.05	focal	gcn	(25, 10, 0)	(256, 256)	0.0005	0.2	512	0.569201	0.530977	0.670357	0.161523	0.559015	0.0624455
0.25	combined_score	0.05	focal	gcn	(20, 10, 0)	(512, 256)	0.0005	0.2	128	0.569126	0.535461	0.749453	0.122988	0.569129	0.0536279
0.25	combined_score	0.05	focal	gcn	(20, 10, 0)	(512, 256)	0.0001	0.2	256	0.568907	0.539039	0.673551	0.16103	0.534233	0.0371284
0.25	combined_score	0.05	focal	gcn	(16, 9, 0)	(128, 64)	0.0005	0.2	512	0.568697	0.527158	0.619241	0.190507	0.605423	0.19729
0.25	combined_score	0.05	focal	gcn	(25, 10, 0)	(256, 128)	0.0005	0.2	128	0.568443	0.546346	0.680874	0.139791	0.550273	0.0429576
0.25	combined_score	0.05	focal	gcn	(16, 9, 0)	(128, 64)	0.005	0.2	64	0.568412	0.560344	0.784996	0.058823	0.577043	0.0409014
0.25	combined_score	0.05	focal	gcn	(5, 4, 0)	(256, 256)	0.001	0.4	256	0.568384	0.5442	0.757732	0.0812287	0.573123	0.0486475
0.25	combined_score	0.05	focal	gcn	(25, 10, 0)	(128, 128)	0.0001	0.2	64	0.568309	0.527514	0.715305	0.133363	0.557823	0.0535362
0.25	combined_score	0.05	focal	gcn	(12, 8, 0)	(128, 64)	0.0001	0.2	128	0.568093	0.536503	0.654714	0.184246	0.636327	0.185244
0.25	combined_score	0.05	focal	gcn	(8, 5, 0)	(256, 256)	0.001	0.4	256	0.568077	0.535523	0.649269	0.120595	0.530311	0.0389484
0.25	combined_score	0.05	focal	gcn	(8, 5, 0)	(512, 256)	0.001	0.2	64	0.567682	0.529979	0.647911	0.172907	0.547627	0.0400511
0.25	combined_score	0.05	focal	gcn	(5, 4, 0)	(256, 256)	0.001	0.4	512	0.567608	0.521809	0.632741	0.165773	0.532821	0.0326911
0.25	combined_score	0.05	focal	gcn	(12, 8, 0)	(256, 128)	0.01	0.4	64	0.567595	0.518243	0.761412	0.182884	0.56332	0.0516625
0.25	combined_score	0.05	focal	gcn	(16, 9, 0)	(64, 32)	0.001	0.2	128	0.567262	0.531487	0.721923	0.0988633	0.572114	0.0593653
0.25	combined_score	0.05	focal	gcn	(5, 4, 0)	(64, 32)	0.005	0.2	512	0.567078	0.561003	0.638034	0.128125	0.554368	0.0535926
0.25	combined_score	0.05	focal	gcn	(8, 5, 0)	(64, 32)	0.0005	0.4	64	0.566785	0.523565	0.582047	0.141506	0.528046	0.0289812
0.25	combined_score	0.05	focal	gcn	(5, 4, 0)	(64, 64)	0.01	0.2	256	0.566496	0.557371	0.555501	0.147545	0.557237	0.0701331
0.25	combined_score	0.05	focal	gcn	(12, 8, 0)	(256, 256)	0.0001	0.4	128	0.566478	0.526431	0.691987	0.166026	0.55775	0.0627071
0.25	combined_score	0.05	focal	gcn	(16, 9, 0)	(256, 256)	0.005	0.2	512	0.56642	0.548805	0.662312	0.145956	0.57933	0.0771466
0.25	combined_score	0.05	focal	gcn	(25, 10, 0)	(32, 32)	0.0005	0.4	256	0.566214	0.546414	0.604311	0.141916	0.530999	0.0292507
0.25	combined_score	0.05	focal	gcn	(25, 10, 0)	(32, 32)	0.005	0.2	256	0.565762	0.554916	0.630248	0.217993	0.563058	0.0704885
0.25	combined_score	0.05	focal	gcn	(20, 10, 0)	(32, 32)	0.001	0.2	256	0.56576	0.547382	0.612631	0.170727	0.533278	0.0442766
0.25	combined_score	0.05	focal	gcn	(12, 8, 0)	(64, 64)	0.001	0.4	128	0.565717	0.518686	0.679703	0.146137	0.528719	0.0272972
0.25	combined_score	0.05	focal	gcn	(25, 10, 0)	(128, 64)	0.0001	0.2	64	0.565357	0.530032	0.664132	0.175482	0.566607	0.0518552
0.25	combined_score	0.05	focal	gcn	(12, 8, 0)	(256, 128)	0.0005	0.4	256	0.565295	0.524862	0.702016	0.138534	0.550646	0.0621494
0.25	combined_score	0.05	focal	gcn	(8, 5, 0)	(512, 256)	0.0005	0.4	512	0.565013	0.527423	0.648506	0.159731	0.53914	0.0377747
0.25	combined_score	0.05	focal	gcn	(8, 5, 0)	(128, 64)	0.005	0.4	64	0.564946	0.555596	0.603383	0.220368	0.547362	0.0658694
0.25	combined_score	0.05	focal	gcn	(12, 8, 0)	(256, 256)	0.001	0.4	512	0.56492	0.534785	0.700499	0.113882	0.543951	0.0567093
0.25	combined_score	0.05	focal	gcn	(5, 4, 0)	(256, 128)	0.001	0.4	512	0.564596	0.541741	0.682018	0.170313	0.572909	0.0796373
0.25	combined_score	0.05	focal	gcn	(16, 9, 0)	(64, 64)	0.0005	0.2	64	0.564522	0.518659	0.68216	0.139476	0.541387	0.0396358
0.25	combined_score	0.05	focal	gcn	(8, 5, 0)	(64, 64)	0.005	0.2	256	0.564468	0.540253	0.640873	0.13825	0.566061	0.0665302
0.25	combined_score	0.05	focal	gcn	(8, 5, 0)	(256, 256)	0.0001	0.2	256	0.564412	0.527632	0.680453	0.125364	0.541557	0.0454617
0.25	combined_score	0.05	focal	gcn	(5, 4, 0)	(64, 64)	0.0001	0.2	64	0.56441	0.533401	0.604785	0.166793	0.521853	0.0249005
0.25	combined_score	0.05	focal	gcn	(8, 5, 0)	(256, 256)	0.01	0.2	512	0.564389	0.5253	0.694072	0.128472	0.552862	0.0553185
0.25	combined_score	0.05	focal	gcn	(5, 4, 0)	(128, 128)	0.0001	0.4	64	0.564357	0.521555	0.565268	0.142092	0.519735	0.0278343
0.25	combined_score	0.05	focal	gcn	(8, 5, 0)	(512, 256)	0.005	0.4	512	0.564106	0.557559	0.585127	0.148962	0.563816	0.0760222
0.25	combined_score	0.05	focal	gcn	(25, 10, 0)	(256, 128)	0.0001	0.4	128	0.563703	0.51627	0.691024	0.123162	0.536895	0.0433341
0.25	combined_score	0.05	focal	gcn	(25, 10, 0)	(128, 128)	0.001	0.4	512	0.563164	0.530875	0.62609	0.136085	0.532955	0.0433079
0.25	combined_score	0.05	focal	gcn	(5, 4, 0)	(64, 64)	0.005	0.2	512	0.56308	0.524101	0.673882	0.164756	0.549143	0.0656227
0.25	combined_score	0.05	focal	gcn	(16, 9, 0)	(512, 256)	0.0001	0.2	256	0.562828	0.525849	0.637062	0.111751	0.523404	0.0259612
0.25	combined_score	0.05	focal	gcn	(12, 8, 0)	(512, 256)	0.01	0.2	512	0.562762	0.552494	0.630358	0.213499	0.58861	0.0720458
0.25	combined_score	0.05	focal	gcn	(5, 4, 0)	(64, 32)	0.001	0.4	128	0.56254	0.529257	0.601268	0.162171	0.52957	0.0450313
0.25	combined_score	0.05	focal	gcn	(25, 10, 0)	(64, 64)	0.0005	0.2	128	0.562336	0.535531	0.676839	0.134462	0.539773	0.0460293
0.25	combined_score	0.05	focal	gcn	(8, 5, 0)	(128, 64)	0.0005	0.2	128	0.562317	0.528544	0.672708	0.162574	0.531395	0.0323363
0.25	combined_score	0.05	focal	gcn	(8, 5, 0)	(64, 32)	0.001	0.4	256	0.562158	0.529874	0.675508	0.198456	0.576356	0.0729233
0.25	combined_score	0.05	focal	gcn	(20, 10, 0)	(64, 32)	0.0005	0.2	256	0.56201	0.535103	0.679019	0.156375	0.54939	0.0427274
0.25	combined_score	0.05	focal	gcn	(25, 10, 0)	(32, 32)	0.0005	0.2	128	0.561615	0.537324	0.561384	0.273438	0.535717	0.0549161
0.25	combined_score	0.05	focal	gcn	(20, 10, 0)	(64, 32)	0.001	0.4	256	0.561422	0.517736	0.623577	0.185597	0.541259	0.0628703
0.25	combined_score	0.05	focal	gcn	(8, 5, 0)	(256, 128)	0.0001	0.2	64	0.561263	0.519534	0.688759	0.150683	0.541417	0.0481649
0.25	combined_score	0.05	focal	gcn	(5, 4, 0)	(128, 64)	0.0001	0.2	64	0.560936	0.541696	0.709341	0.15278	0.573648	0.0643928
0.25	combined_score	0.05	focal	gcn	(12, 8, 0)	(256, 128)	0.001	0.4	256	0.560693	0.52841	0.628871	0.189068	0.534345	0.0457096
0.25	combined_score	0.05	focal	gcn	(12, 8, 0)	(512, 256)	0.005	0.2	256	0.559959	0.550474	0.729301	0.152575	0.534322	0.0178581
0.25	combined_score	0.05	focal	gcn	(12, 8, 0)	(256, 128)	0.001	0.2	256	0.559649	0.545186	0.773985	0.0841386	0.587077	0.069631
0.25	combined_score	0.05	focal	gcn	(16, 9, 0)	(64, 32)	0.001	0.2	256	0.559557	0.541855	0.612896	0.207807	0.54227	0.0715426
0.25	combined_score	0.05	focal	gcn	(8, 5, 0)	(128, 128)	0.0001	0.2	64	0.559283	0.516275	0.627113	0.203354	0.538148	0.0482469
0.25	combined_score	0.05	focal	gcn	(12, 8, 0)	(128, 128)	0.001	0.4	128	0.559245	0.531355	0.636296	0.21387	0.53618	0.0407469
0.25	combined_score	0.05	focal	gcn	(25, 10, 0)	(512, 256)	0.001	0.2	512	0.558826	0.523444	0.658219	0.162247	0.547075	0.0619241
0.25	combined_score	0.05	focal	gcn	(20, 10, 0)	(32, 32)	0.0005	0.4	64	0.558635	0.525544	0.638922	0.165863	0.542723	0.0344918
0.25	combined_score	0.05	focal	gcn	(12, 8, 0)	(256, 256)	0.001	0.4	128	0.558225	0.524253	0.784756	0.0767154	0.57434	0.0562331
0.25	combined_score	0.05	focal	gcn	(20, 10, 0)	(64, 64)	0.001	0.2	256	0.558017	0.531283	0.700838	0.156961	0.609315	0.0911088
0.25	combined_score	0.05	focal	gcn	(16, 9, 0)	(512, 256)	0.0005	0.2	128	0.557328	0.52533	0.722032	0.107584	0.556271	0.0430403
0.25	combined_score	0.05	focal	gcn	(5, 4, 0)	(128, 128)	0.001	0.2	256	0.557293	0.524284	0.624271	0.17874	0.543758	0.0452661
0.25	combined_score	0.05	focal	gcn	(5, 4, 0)	(32, 32)	0.0005	0.4	128	0.557148	0.536651	0.653371	0.205285	0.544849	0.0523272
0.25	combined_score	0.05	focal	gcn	(20, 10, 0)	(64, 64)	0.005	0.2	256	0.557081	0.522559	0.697043	0.145629	0.532372	0.0274837
0.25	combined_score	0.05	focal	gcn	(5, 4, 0)	(256, 128)	0.0001	0.4	64	0.556625	0.527847	0.607943	0.115863	0.539181	0.0613971
0.25	combined_score	0.05	focal	gcn	(20, 10, 0)	(64, 32)	0.01	0.2	512	0.556018	0.556617	0.610597	0.1826	0.555219	0.0605713
0.25	combined_score	0.05	focal	gcn	(5, 4, 0)	(256, 256)	0.001	0.2	512	0.555637	0.531184	0.710766	0.138036	0.549137	0.0528456
0.25	combined_score	0.05	focal	gcn	(25, 10, 0)	(64, 32)	0.0005	0.4	256	0.555616	0.525108	0.639553	0.130705	0.539787	0.0377549
0.25	combined_score	0.05	focal	gcn	(8, 5, 0)	(32, 32)	0.0005	0.2	64	0.554905	0.519017	0.622475	0.116203	0.539406	0.0476874
0.25	combined_score	0.05	focal	gcn	(12, 8, 0)	(256, 128)	0.001	0.4	512	0.554867	0.509836	0.654821	0.141631	0.540909	0.0496539
0.25	combined_score	0.05	focal	gcn	(5, 4, 0)	(512, 256)	0.001	0.2	128	0.554813	0.561323	0.654886	0.112996	0.557095	0.054799
0.25	combined_score	0.05	focal	gcn	(25, 10, 0)	(256, 128)	0.0001	0.2	128	0.554405	0.513078	0.623315	0.169521	0.543296	0.0635038
0.25	combined_score	0.05	focal	gcn	(12, 8, 0)	(512, 256)	0.0001	0.2	512	0.554374	0.513051	0.618587	0.124276	0.529447	0.0375805
0.25	combined_score	0.05	focal	gcn	(8, 5, 0)	(128, 128)	0.0005	0.2	512	0.554219	0.521864	0.497202	0.239249	0.516175	0.0304505
0.25	combined_score	0.05	focal	gcn	(8, 5, 0)	(128, 128)	0.0001	0.4	64	0.554191	0.525209	0.564788	0.226291	0.530861	0.0409071
0.25	combined_score	0.05	focal	gcn	(25, 10, 0)	(128, 64)	0.0005	0.2	512	0.553609	0.532503	0.640772	0.122946	0.543458	0.0649866
0.25	combined_score	0.05	focal	gcn	(16, 9, 0)	(64, 32)	0.0005	0.4	64	0.553232	0.526191	0.64512	0.154401	0.552728	0.0427844
0.25	combined_score	0.05	focal	gcn	(12, 8, 0)	(128, 128)	0.0005	0.2	256	0.552542	0.544844	0.589781	0.249837	0.566419	0.0702349
0.25	combined_score	0.05	focal	gcn	(8, 5, 0)	(128, 64)	0.001	0.2	512	0.55249	0.527199	0.625992	0.163813	0.528034	0.0245112
0.25	combined_score	0.05	focal	gcn	(5, 4, 0)	(256, 256)	0.001	0.2	64	0.552007	0.533927	0.625769	0.187297	0.546731	0.0375263
0.25	combined_score	0.05	focal	gcn	(20, 10, 0)	(256, 128)	0.001	0.4	512	0.551978	0.517018	0.649722	0.134808	0.537852	0.0462857
0.25	combined_score	0.05	focal	gcn	(20, 10, 0)	(256, 128)	0.0005	0.4	512	0.551933	0.544875	0.556461	0.21242	0.536713	0.0633053
0.25	combined_score	0.05	focal	gcn	(20, 10, 0)	(128, 64)	0.0005	0.4	256	0.551411	0.527155	0.622592	0.222823	0.539498	0.0569577
0.25	combined_score	0.05	focal	gcn	(20, 10, 0)	(32, 32)	0.005	0.2	512	0.550864	0.525992	0.613113	0.205213	0.531387	0.0457351
0.25	combined_score	0.05	focal	gcn	(20, 10, 0)	(512, 256)	0.0005	0.2	512	0.550398	0.522835	0.621211	0.177905	0.538654	0.0554741
0.25	combined_score	0.05	focal	gcn	(16, 9, 0)	(512, 256)	0.0001	0.2	512	0.550316	0.526711	0.59185	0.214054	0.545654	0.0637263
0.25	combined_score	0.05	focal	gcn	(20, 10, 0)	(128, 64)	0.0001	0.2	64	0.550201	0.528451	0.662047	0.150524	0.546671	0.0574067
0.25	combined_score	0.05	focal	gcn	(5, 4, 0)	(512, 256)	0.0005	0.4	512	0.550139	0.519326	0.545268	0.227666	0.531924	0.0471987
0.25	combined_score	0.05	focal	gcn	(25, 10, 0)	(64, 64)	0.001	0.2	256	0.549951	0.533657	0.663308	0.186595	0.565321	0.0566185
0.25	combined_score	0.05	focal	gcn	(20, 10, 0)	(256, 128)	0.0005	0.2	512	0.549404	0.545452	0.691362	0.156838	0.580886	0.0668716
0.25	combined_score	0.05	focal	gcn	(5, 4, 0)	(32, 32)	0.0005	0.2	128	0.549011	0.527741	0.599195	0.149977	0.539532	0.0432715
0.25	combined_score	0.05	focal	gcn	(5, 4, 0)	(128, 64)	0.001	0.2	256	0.548657	0.529802	0.631894	0.110831	0.560317	0.0518754
0.25	combined_score	0.05	focal	gcn	(25, 10, 0)	(256, 256)	0.0005	0.4	512	0.548602	0.53835	0.691808	0.127801	0.538132	0.0387328
0.25	combined_score	0.05	focal	gcn	(20, 10, 0)	(128, 64)	0.0005	0.2	256	0.548162	0.519996	0.610332	0.188692	0.549821	0.0452862
0.25	combined_score	0.05	focal	gcn	(20, 10, 0)	(256, 128)	0.001	0.2	512	0.548147	0.535211	0.73821	0.115393	0.547982	0.0547391
0.25	combined_score	0.05	focal	gcn	(8, 5, 0)	(32, 32)	0.001	0.4	128	0.548088	0.523169	0.725244	0.165292	0.55384	0.0452834
0.25	combined_score	0.05	focal	gcn	(8, 5, 0)	(64, 32)	0.0001	0.2	256	0.547946	0.545068	0.569338	0.216982	0.534189	0.0424895
0.25	combined_score	0.05	focal	gcn	(12, 8, 0)	(128, 64)	0.001	0.4	512	0.547926	0.537406	0.527259	0.18415	0.512845	0.0152444
0.25	combined_score	0.05	focal	gcn	(16, 9, 0)	(32, 32)	0.0001	0.2	128	0.547835	0.512212	0.591726	0.154334	0.5219	0.0234357
0.25	combined_score	0.05	focal	gcn	(8, 5, 0)	(128, 128)	0.01	0.4	256	0.547393	0.534505	0.768547	0.0840479	0.585773	0.0799328
0.25	combined_score	0.05	focal	gcn	(12, 8, 0)	(128, 128)	0.0001	0.4	64	0.547222	0.52475	0.653309	0.153595	0.527231	0.0215559
0.25	combined_score	0.05	focal	gcn	(12, 8, 0)	(64, 64)	0.0005	0.4	256	0.54721	0.538584	0.574875	0.169373	0.520376	0.020535
0.25	combined_score	0.05	focal	gcn	(5, 4, 0)	(64, 32)	0.001	0.4	256	0.547014	0.521955	0.648545	0.165232	0.559226	0.0495464
0.25	combined_score	0.05	focal	gcn	(25, 10, 0)	(512, 256)	0.001	0.2	64	0.546703	0.55143	0.633176	0.135101	0.560696	0.0665637
0.25	combined_score	0.05	focal	gcn	(5, 4, 0)	(256, 128)	0.0001	0.2	256	0.546616	0.52309	0.612429	0.171633	0.533683	0.0450352
0.25	combined_score	0.05	focal	gcn	(25, 10, 0)	(256, 256)	0.0001	0.2	256	0.546221	0.540983	0.600761	0.161738	0.525321	0.0225786
0.25	combined_score	0.05	focal	gcn	(12, 8, 0)	(64, 64)	0.001	0.2	128	0.54615	0.534272	0.607675	0.163759	0.523674	0.0231227
0.25	combined_score	0.05	focal	gcn	(8, 5, 0)	(64, 64)	0.001	0.2	512	0.545973	0.532816	0.580335	0.200262	0.54508	0.0675116
0.25	combined_score	0.05	focal	gcn	(25, 10, 0)	(128, 64)	0.01	0.4	512	0.545658	0.539592	0.615044	0.186999	0.518795	0.0239489
0.25	combined_score	0.05	focal	gcn	(16, 9, 0)	(64, 64)	0.001	0.4	64	0.545619	0.528312	0.649026	0.189824	0.545741	0.0693105
0.25	combined_score	0.05	focal	gcn	(20, 10, 0)	(256, 256)	0.0005	0.4	256	0.54559	0.52383	0.663644	0.158244	0.535068	0.0266325
0.25	combined_score	0.05	focal	gcn	(5, 4, 0)	(128, 64)	0.001	0.2	128	0.545214	0.534474	0.659617	0.162472	0.546051	0.0449967
0.25	combined_score	0.05	focal	gcn	(12, 8, 0)	(256, 128)	0.0005	0.2	512	0.545193	0.529655	0.51954	0.266131	0.53397	0.0454669
0.25	combined_score	0.05	focal	gcn	(8, 5, 0)	(64, 64)	0.0005	0.4	128	0.545105	0.519717	0.611064	0.162661	0.528086	0.0198447
0.25	combined_score	0.05	focal	gcn	(20, 10, 0)	(128, 64)	0.0005	0.2	512	0.545061	0.541844	0.615808	0.18936	0.554144	0.054097
0.25	combined_score	0.05	focal	gcn	(12, 8, 0)	(64, 64)	0.001	0.2	256	0.544876	0.564455	0.551398	0.309607	0.561045	0.0619008
0.25	combined_score	0.05	focal	gcn	(16, 9, 0)	(256, 256)	0.001	0.2	256	0.544801	0.532347	0.619928	0.127561	0.516691	0.0131846
0.25	combined_score	0.05	focal	gcn	(5, 4, 0)	(256, 128)	0.0001	0.4	128	0.544795	0.527599	0.631449	0.16865	0.548194	0.0527467
0.25	combined_score	0.05	focal	gcn	(5, 4, 0)	(256, 128)	0.0005	0.2	256	0.544591	0.547985	0.599166	0.203574	0.561369	0.0678746
0.25	combined_score	0.05	focal	gcn	(5, 4, 0)	(32, 32)	0.0005	0.4	64	0.544454	0.523857	0.643087	0.147451	0.521114	0.0187701
0.25	combined_score	0.05	focal	gcn	(16, 9, 0)	(64, 32)	0.001	0.2	512	0.544445	0.549876	0.642925	0.189159	0.543602	0.0449392
0.25	combined_score	0.05	focal	gcn	(25, 10, 0)	(64, 32)	0.0001	0.2	128	0.544404	0.529939	0.555547	0.20902	0.519034	0.0321826
0.25	combined_score	0.05	focal	gcn	(8, 5, 0)	(128, 128)	0.001	0.4	512	0.544171	0.524639	0.65309	0.15337	0.538954	0.0383559
0.25	combined_score	0.05	focal	gcn	(12, 8, 0)	(64, 32)	0.0005	0.2	64	0.543897	0.520299	0.623114	0.218236	0.574562	0.0992087
0.25	combined_score	0.05	focal	gcn	(16, 9, 0)	(128, 64)	0.001	0.2	256	0.543842	0.534328	0.648907	0.158193	0.544371	0.0328248
0.25	combined_score	0.05	focal	gcn	(25, 10, 0)	(128, 128)	0.0005	0.4	256	0.543752	0.515848	0.588254	0.223449	0.557407	0.0706893
0.25	combined_score	0.05	focal	gcn	(5, 4, 0)	(128, 64)	0.0001	0.2	256	0.543557	0.520629	0.589193	0.188709	0.523666	0.0261354
0.25	combined_score	0.05	focal	gcn	(20, 10, 0)	(64, 32)	0.001	0.2	512	0.5435	0.532226	0.599322	0.266025	0.547021	0.0596643
0.25	combined_score	0.05	focal	gcn	(16, 9, 0)	(128, 128)	0.0005	0.2	128	0.543417	0.52612	0.592362	0.205507	0.546445	0.0460728
0.25	combined_score	0.05	focal	gcn	(16, 9, 0)	(32, 32)	0.001	0.2	256	0.543189	0.532821	0.646564	0.161589	0.530113	0.0192244
0.25	combined_score	0.05	focal	gcn	(16, 9, 0)	(32, 32)	0.001	0.2	512	0.542854	0.540055	0.66375	0.179181	0.557199	0.0717311
0.25	combined_score	0.05	focal	gcn	(25, 10, 0)	(256, 128)	0.0005	0.4	512	0.542743	0.515953	0.711529	0.174893	0.562756	0.0629256
0.25	combined_score	0.05	focal	gcn	(20, 10, 0)	(256, 256)	0.001	0.2	512	0.542642	0.529748	0.670304	0.201899	0.541639	0.0497641
0.25	combined_score	0.05	focal	gcn	(12, 8, 0)	(512, 256)	0.001	0.2	256	0.542232	0.526733	0.620869	0.167535	0.556704	0.067761
0.25	combined_score	0.05	focal	gcn	(8, 5, 0)	(256, 256)	0.0005	0.2	256	0.542052	0.53571	0.667249	0.138711	0.538262	0.0412193
0.25	combined_score	0.05	focal	gcn	(8, 5, 0)	(512, 256)	0.01	0.4	128	0.541959	0.544189	0.632681	0.153208	0.544932	0.0591269
0.25	combined_score	0.05	focal	gcn	(5, 4, 0)	(128, 128)	0.0005	0.4	256	0.541921	0.518095	0.623334	0.172771	0.562505	0.046776
0.25	combined_score	0.05	focal	gcn	(8, 5, 0)	(128, 64)	0.001	0.4	512	0.541684	0.524318	0.660844	0.149483	0.544902	0.0658579
0.25	combined_score	0.05	focal	gcn	(8, 5, 0)	(32, 32)	0.005	0.4	512	0.541003	0.52449	0.650702	0.202146	0.57245	0.0831674
0.25	combined_score	0.05	focal	gcn	(12, 8, 0)	(256, 128)	0.0001	0.4	64	0.540976	0.522777	0.574137	0.214915	0.529422	0.0389277
0.25	combined_score	0.05	focal	gcn	(8, 5, 0)	(64, 32)	0.005	0.2	256	0.540815	0.531684	0.62335	0.176682	0.537733	0.0322086
0.25	combined_score	0.05	focal	gcn	(25, 10, 0)	(32, 32)	0.0001	0.2	64	0.540815	0.526964	0.529567	0.159733	0.505944	0.00725714
0.25	combined_score	0.05	focal	gcn	(25, 10, 0)	(32, 32)	0.0005	0.2	256	0.54075	0.522983	0.530761	0.219145	0.516118	0.0329445
0.25	combined_score	0.05	focal	gcn	(8, 5, 0)	(128, 64)	0.0001	0.2	256	0.540206	0.512669	0.573759	0.190167	0.528803	0.0435307
0.25	combined_score	0.05	focal	gcn	(25, 10, 0)	(128, 64)	0.0001	0.2	256	0.539569	0.52816	0.58474	0.195059	0.542804	0.0580682
0.25	combined_score	0.05	focal	gcn	(25, 10, 0)	(64, 32)	0.001	0.2	64	0.539551	0.530332	0.608299	0.248744	0.64457	0.186258
0.25	combined_score	0.05	focal	gcn	(5, 4, 0)	(128, 64)	0.0001	0.2	128	0.539337	0.512687	0.535512	0.191361	0.512804	0.0159277
0.25	combined_score	0.05	focal	gcn	(5, 4, 0)	(256, 128)	0.001	0.2	256	0.538693	0.525597	0.638026	0.155599	0.536607	0.0535078
0.25	combined_score	0.05	focal	gcn	(16, 9, 0)	(128, 128)	0.001	0.2	512	0.538581	0.51016	0.624927	0.102562	0.533256	0.0437914
0.25	combined_score	0.05	focal	gcn	(16, 9, 0)	(256, 128)	0.0005	0.2	512	0.538413	0.513818	0.564506	0.198763	0.520025	0.0224621
0.25	combined_score	0.05	focal	gcn	(5, 4, 0)	(256, 256)	0.0001	0.2	64	0.538228	0.523615	0.628184	0.169366	0.54314	0.0520221
0.25	combined_score	0.05	focal	gcn	(25, 10, 0)	(64, 32)	0.0001	0.4	64	0.5382	0.524872	0.652487	0.166868	0.543709	0.0447863
0.25	combined_score	0.05	focal	gcn	(8, 5, 0)	(256, 256)	0.0001	0.2	128	0.538079	0.539551	0.590598	0.206648	0.53669	0.051617
0.25	combined_score	0.05	focal	gcn	(8, 5, 0)	(256, 128)	0.001	0.4	256	0.538022	0.524779	0.633667	0.172578	0.54009	0.0487948
0.25	combined_score	0.05	focal	gcn	(20, 10, 0)	(64, 32)	0.0005	0.4	128	0.537898	0.533867	0.659904	0.135984	0.538383	0.0538642
0.25	combined_score	0.05	focal	gcn	(12, 8, 0)	(256, 128)	0.0001	0.4	256	0.537863	0.528895	0.647798	0.11962	0.527786	0.0269474
0.25	combined_score	0.05	focal	gcn	(20, 10, 0)	(64, 64)	0.0005	0.4	128	0.537518	0.526012	0.55086	0.219061	0.532823	0.0532796
0.25	combined_score	0.05	focal	gcn	(20, 10, 0)	(128, 128)	0.0001	0.2	64	0.537475	0.531393	0.559198	0.223675	0.529168	0.0356147
0.25	combined_score	0.05	focal	gcn	(16, 9, 0)	(256, 128)	0.0001	0.4	64	0.537252	0.51513	0.599588	0.217694	0.543634	0.0472001
0.25	combined_score	0.05	focal	gcn	(8, 5, 0)	(32, 32)	0.001	0.4	64	0.537058	0.524327	0.608666	0.226321	0.538282	0.0623803
0.25	combined_score	0.05	focal	gcn	(8, 5, 0)	(512, 256)	0.01	0.4	512	0.536716	0.545185	0.619054	0.181176	0.558504	0.0748398
0.25	combined_score	0.05	focal	gcn	(16, 9, 0)	(32, 32)	0.0005	0.2	256	0.536226	0.531358	0.682812	0.17339	0.567097	0.0655752
0.25	combined_score	0.05	focal	gcn	(5, 4, 0)	(128, 128)	0.0001	0.2	128	0.535499	0.535261	0.64509	0.194075	0.552248	0.0662446
0.25	combined_score	0.05	focal	gcn	(25, 10, 0)	(256, 128)	0.001	0.2	256	0.535345	0.515899	0.679926	0.162797	0.540683	0.0532326
0.25	combined_score	0.05	focal	gcn	(8, 5, 0)	(128, 64)	0.01	0.2	512	0.534997	0.51923	0.625452	0.194292	0.547198	0.0640157
0.25	combined_score	0.05	focal	gcn	(25, 10, 0)	(128, 128)	0.0005	0.2	512	0.53497	0.529974	0.650853	0.187244	0.546958	0.0539843
0.25	combined_score	0.05	focal	gcn	(16, 9, 0)	(64, 32)	0.0001	0.4	64	0.534713	0.536889	0.638791	0.147024	0.521083	0.0234616
0.25	combined_score	0.05	focal	gcn	(12, 8, 0)	(256, 128)	0.001	0.2	512	0.533946	0.539978	0.679886	0.160982	0.552952	0.0594585
0.25	combined_score	0.05	focal	gcn	(5, 4, 0)	(512, 256)	0.0005	0.2	512	0.533516	0.547352	0.66239	0.18997	0.57361	0.0679683
0.25	combined_score	0.05	focal	gcn	(12, 8, 0)	(64, 32)	0.001	0.2	512	0.53349	0.521434	0.641452	0.146651	0.532551	0.0416993
0.25	combined_score	0.05	focal	gcn	(16, 9, 0)	(32, 32)	0.0005	0.4	256	0.532686	0.532391	0.697665	0.130602	0.537825	0.0320741
0.25	combined_score	0.05	focal	gcn	(12, 8, 0)	(256, 128)	0.01	0.4	512	0.532264	0.531979	0.641026	0.182771	0.560665	0.0952595
0.25	combined_score	0.05	focal	gcn	(25, 10, 0)	(512, 256)	0.0005	0.4	512	0.531551	0.525543	0.610751	0.170949	0.534046	0.0354731
0.25	combined_score	0.05	focal	gcn	(25, 10, 0)	(128, 64)	0.0001	0.4	128	0.531447	0.523155	0.572312	0.21391	0.529404	0.0383583
0.25	combined_score	0.05	focal	gcn	(12, 8, 0)	(32, 32)	0.0005	0.4	256	0.531198	0.522678	0.566314	0.213973	0.53151	0.0419259
0.25	combined_score	0.05	focal	gcn	(8, 5, 0)	(64, 32)	0.0005	0.2	512	0.529567	0.518122	0.662738	0.151443	0.547438	0.0664269
0.25	combined_score	0.05	focal	gcn	(25, 10, 0)	(64, 32)	0.0001	0.2	256	0.529267	0.519542	0.544589	0.160605	0.524524	0.0376708
0.25	combined_score	0.05	focal	gcn	(5, 4, 0)	(128, 64)	0.0005	0.2	512	0.529196	0.521027	0.566205	0.199585	0.528352	0.0479399
0.25	combined_score	0.05	focal	gcn	(25, 10, 0)	(256, 128)	0.001	0.2	512	0.529037	0.531174	0.641673	0.128156	0.521304	0.0166674
0.25	combined_score	0.05	focal	gcn	(12, 8, 0)	(512, 256)	0.0005	0.4	512	0.528906	0.527849	0.624873	0.186091	0.533718	0.038778
0.25	combined_score	0.05	focal	gcn	(8, 5, 0)	(128, 64)	0.0005	0.4	256	0.528906	0.519526	0.569132	0.185717	0.51468	0.0161571
0.25	combined_score	0.05	focal	gcn	(20, 10, 0)	(64, 64)	0.0005	0.4	512	0.528455	0.518976	0.54253	0.196991	0.522357	0.0309907
0.25	combined_score	0.05	focal	gcn	(12, 8, 0)	(64, 64)	0.0005	0.2	256	0.528401	0.528315	0.640505	0.166101	0.533031	0.0280693
0.25	combined_score	0.05	focal	gcn	(8, 5, 0)	(64, 32)	0.0005	0.4	128	0.528051	0.537497	0.529114	0.165494	0.50808	0.0109346
0.25	combined_score	0.05	focal	gcn	(5, 4, 0)	(128, 64)	0.0005	0.2	128	0.528023	0.528154	0.710863	0.124947	0.550061	0.0643097
0.25	combined_score	0.05	focal	gcn	(25, 10, 0)	(64, 32)	0.001	0.4	128	0.528016	0.526297	0.7014	0.168432	0.549099	0.0510171
0.25	combined_score	0.05	focal	gcn	(8, 5, 0)	(128, 64)	0.0005	0.2	256	0.527947	0.53124	0.574009	0.252165	0.535346	0.056306
0.25	combined_score	0.05	focal	gcn	(8, 5, 0)	(256, 128)	0.0001	0.4	128	0.527886	0.527239	0.569902	0.214648	0.520877	0.0278346
0.25	combined_score	0.05	focal	gcn	(12, 8, 0)	(512, 256)	0.0005	0.2	256	0.527878	0.526274	0.641446	0.201342	0.547351	0.0712365
0.25	combined_score	0.05	focal	gcn	(8, 5, 0)	(512, 256)	0.0001	0.2	128	0.527793	0.51242	0.582856	0.212678	0.526505	0.0411906
0.25	combined_score	0.05	focal	gcn	(20, 10, 0)	(512, 256)	0.01	0.2	512	0.527753	0.526452	0.586246	0.219351	0.537105	0.045266
0.25	combined_score	0.05	focal	gcn	(5, 4, 0)	(512, 256)	0.0001	0.4	128	0.527645	0.517199	0.629316	0.120995	0.530042	0.034119
0.25	combined_score	0.05	focal	gcn	(12, 8, 0)	(128, 128)	0.005	0.4	512	0.527636	0.521707	0.606221	0.169259	0.522289	0.0280781
0.25	combined_score	0.05	focal	gcn	(25, 10, 0)	(32, 32)	0.001	0.4	128	0.527548	0.512551	0.667692	0.187591	0.557404	0.0651914
0.25	combined_score	0.05	focal	gcn	(12, 8, 0)	(32, 32)	0.005	0.4	512	0.527542	0.520708	0.608208	0.173139	0.52881	0.0249492
0.25	combined_score	0.05	focal	gcn	(12, 8, 0)	(256, 256)	0.0001	0.2	64	0.527507	0.523603	0.515642	0.25494	0.536127	0.0692845
0.25	combined_score	0.05	focal	gcn	(8, 5, 0)	(64, 32)	0.0001	0.2	64	0.52729	0.517045	0.589638	0.190531	0.540641	0.0689901
0.25	combined_score	0.05	focal	gcn	(8, 5, 0)	(128, 128)	0.0005	0.4	512	0.527175	0.535866	0.577842	0.213616	0.531673	0.0487173
0.25	combined_score	0.05	focal	gcn	(5, 4, 0)	(64, 64)	0.0005	0.2	128	0.526922	0.52693	0.571192	0.252411	0.546077	0.0492168
0.25	combined_score	0.05	focal	gcn	(16, 9, 0)	(64, 64)	0.0005	0.2	512	0.526765	0.541174	0.558622	0.211425	0.530986	0.0397026
0.25	combined_score	0.05	focal	gcn	(5, 4, 0)	(64, 32)	0.001	0.2	512	0.526101	0.538265	0.61009	0.157643	0.523212	0.0221364
0.25	combined_score	0.05	focal	gcn	(8, 5, 0)	(256, 256)	0.0005	0.2	512	0.52609	0.527723	0.601841	0.18766	0.540921	0.0657807
0.25	combined_score	0.05	focal	gcn	(8, 5, 0)	(32, 32)	0.0005	0.4	256	0.526088	0.530627	0.566251	0.266842	0.539805	0.0518508
0.25	combined_score	0.05	focal	gcn	(8, 5, 0)	(512, 256)	0.0001	0.4	256	0.525942	0.524572	0.619844	0.217405	0.548596	0.0681547
0.25	combined_score	0.05	focal	gcn	(8, 5, 0)	(128, 64)	0.0001	0.2	128	0.525926	0.518241	0.631509	0.157621	0.530736	0.0347419
0.25	combined_score	0.05	focal	gcn	(20, 10, 0)	(64, 32)	0.0001	0.2	64	0.525822	0.519039	0.588505	0.195492	0.520564	0.0239466
0.25	combined_score	0.05	focal	gcn	(16, 9, 0)	(64, 32)	0.0005	0.2	256	0.525713	0.526	0.606629	0.211022	0.538563	0.0501466
0.25	combined_score	0.05	focal	gcn	(16, 9, 0)	(64, 32)	0.0001	0.2	128	0.525662	0.517781	0.464563	0.310745	0.512995	0.0297271
0.25	combined_score	0.05	focal	gcn	(20, 10, 0)	(128, 64)	0.005	0.2	64	0.525572	0.545353	0.716858	0.139964	0.571046	0.0544675
0.25	combined_score	0.05	focal	gcn	(20, 10, 0)	(64, 32)	0.001	0.4	512	0.525407	0.520241	0.626775	0.175193	0.541506	0.0413764
0.25	combined_score	0.05	focal	gcn	(25, 10, 0)	(64, 32)	0.001	0.2	128	0.525174	0.532396	0.707768	0.10873	0.563114	0.0429923
0.25	combined_score	0.05	focal	gcn	(20, 10, 0)	(256, 256)	0.001	0.4	512	0.525039	0.52481	0.703743	0.152476	0.549722	0.0609159
0.25	combined_score	0.05	focal	gcn	(16, 9, 0)	(128, 64)	0.001	0.2	128	0.524393	0.533908	0.680193	0.17996	0.550353	0.0679912
0.25	combined_score	0.05	focal	gcn	(5, 4, 0)	(256, 128)	0.0005	0.2	512	0.524317	0.534987	0.608922	0.222266	0.540262	0.0562656
0.25	combined_score	0.05	focal	gcn	(12, 8, 0)	(512, 256)	0.0001	0.4	512	0.524095	0.530629	0.661805	0.153321	0.5451	0.0492849
0.25	combined_score	0.05	focal	gcn	(5, 4, 0)	(256, 128)	0.001	0.2	512	0.524069	0.528045	0.536426	0.233485	0.527544	0.0475827
0.25	combined_score	0.05	focal	gcn	(8, 5, 0)	(32, 32)	0.001	0.4	512	0.52323	0.520474	0.685266	0.15154	0.543076	0.0385407
0.25	combined_score	0.05	focal	gcn	(5, 4, 0)	(128, 128)	0.001	0.4	512	0.52268	0.516546	0.518831	0.195272	0.529049	0.0530955
0.25	combined_score	0.05	focal	gcn	(5, 4, 0)	(32, 32)	0.001	0.4	128	0.522449	0.523901	0.626659	0.156299	0.531152	0.0298188
0.25	combined_score	0.05	focal	gcn	(8, 5, 0)	(256, 256)	0.001	0.2	512	0.522355	0.54262	0.62203	0.224769	0.569639	0.0745426
0.25	combined_score	0.05	focal	gcn	(12, 8, 0)	(128, 64)	0.0001	0.2	64	0.52198	0.5148	0.73221	0.141193	0.547594	0.0503457
0.25	combined_score	0.05	focal	gcn	(8, 5, 0)	(64, 64)	0.0001	0.4	64	0.521326	0.541621	0.625232	0.187577	0.579713	0.0978197
0.25	combined_score	0.05	focal	gcn	(12, 8, 0)	(128, 64)	0.005	0.2	512	0.521304	0.525774	0.587727	0.191866	0.540994	0.0622813
0.25	combined_score	0.05	focal	gcn	(8, 5, 0)	(128, 128)	0.0001	0.2	256	0.521293	0.5228	0.566127	0.224445	0.545703	0.0651101
0.25	combined_score	0.05	focal	gcn	(8, 5, 0)	(256, 256)	0.0001	0.2	512	0.521037	0.522164	0.598733	0.184834	0.538431	0.0473461
0.25	combined_score	0.05	focal	gcn	(12, 8, 0)	(256, 128)	0.0001	0.2	256	0.520615	0.514959	0.579036	0.152939	0.519469	0.0174245
0.25	combined_score	0.05	focal	gcn	(8, 5, 0)	(512, 256)	0.0001	0.4	64	0.520547	0.511931	0.588317	0.223336	0.546523	0.0668555
0.25	combined_score	0.05	focal	gcn	(16, 9, 0)	(256, 128)	0.0001	0.4	128	0.520457	0.531484	0.642734	0.208898	0.556009	0.0690877
0.25	combined_score	0.05	focal	gcn	(12, 8, 0)	(32, 32)	0.0005	0.4	128	0.520434	0.514182	0.556433	0.217042	0.527452	0.0401306
0.25	combined_score	0.05	focal	gcn	(20, 10, 0)	(128, 128)	0.0001	0.4	128	0.52012	0.525729	0.538765	0.241515	0.538105	0.0642572
0.25	combined_score	0.05	focal	gcn	(25, 10, 0)	(128, 64)	0.0005	0.4	256	0.520081	0.51242	0.628619	0.169016	0.53532	0.037833
0.25	combined_score	0.05	focal	gcn	(12, 8, 0)	(64, 32)	0.0001	0.4	256	0.519903	0.510856	0.654021	0.160865	0.533614	0.0311293
0.25	combined_score	0.05	focal	gcn	(25, 10, 0)	(64, 64)	0.0005	0.4	256	0.519897	0.513684	0.589525	0.155407	0.52522	0.0385216
0.25	combined_score	0.05	focal	gcn	(5, 4, 0)	(128, 64)	0.001	0.4	512	0.519713	0.520485	0.668127	0.126257	0.544436	0.0607044
0.25	combined_score	0.05	focal	gcn	(16, 9, 0)	(256, 256)	0.0001	0.2	512	0.519589	0.517025	0.602725	0.193317	0.542983	0.0609644
0.25	combined_score	0.05	focal	gcn	(16, 9, 0)	(32, 32)	0.0001	0.2	64	0.519587	0.542143	0.522883	0.185112	0.507142	0.0116937
0.25	combined_score	0.05	focal	gcn	(5, 4, 0)	(128, 128)	0.0005	0.4	512	0.519583	0.516936	0.529719	0.284573	0.542259	0.0566696
0.25	combined_score	0.05	focal	gcn	(12, 8, 0)	(128, 64)	0.0001	0.4	256	0.519371	0.528364	0.600275	0.189143	0.538644	0.052721
0.25	combined_score	0.05	focal	gcn	(5, 4, 0)	(32, 32)	0.0001	0.2	256	0.519344	0.509475	0.543225	0.229818	0.521181	0.0339163
0.25	combined_score	0.05	focal	gcn	(20, 10, 0)	(128, 64)	0.001	0.4	512	0.5189	0.520975	0.58577	0.240396	0.544853	0.0699661
0.25	combined_score	0.05	focal	gcn	(25, 10, 0)	(64, 64)	0.001	0.4	256	0.51882	0.524918	0.586387	0.223284	0.581857	0.1034
0.25	combined_score	0.05	focal	gcn	(25, 10, 0)	(128, 64)	0.001	0.4	512	0.518794	0.515696	0.608346	0.178842	0.538894	0.0408782
0.25	combined_score	0.05	focal	gcn	(5, 4, 0)	(32, 32)	0.0005	0.4	256	0.518553	0.534539	0.554198	0.219963	0.519564	0.0242557
0.25	combined_score	0.05	focal	gcn	(8, 5, 0)	(256, 128)	0.0001	0.4	512	0.518367	0.523944	0.549814	0.195913	0.517695	0.0227972
0.25	combined_score	0.05	focal	gcn	(8, 5, 0)	(32, 32)	0.0001	0.2	64	0.517599	0.519226	0.631077	0.117951	0.546299	0.0696817
0.25	combined_score	0.05	focal	gcn	(25, 10, 0)	(64, 64)	0.0005	0.4	128	0.516972	0.528844	0.631142	0.120105	0.529407	0.0337327
0.25	combined_score	0.05	focal	gcn	(20, 10, 0)	(128, 128)	0.0005	0.4	512	0.51687	0.515101	0.620353	0.177084	0.527854	0.0297615
0.25	combined_score	0.05	focal	gcn	(5, 4, 0)	(32, 32)	0.001	0.2	256	0.516726	0.524955	0.513261	0.290975	0.550944	0.0745658
0.25	combined_score	0.05	focal	gcn	(5, 4, 0)	(512, 256)	0.0001	0.2	128	0.516339	0.510764	0.632254	0.171181	0.53554	0.0402094
0.25	combined_score	0.05	focal	gcn	(5, 4, 0)	(128, 64)	0.0005	0.2	256	0.516329	0.535994	0.600237	0.217083	0.544388	0.0409643
0.25	combined_score	0.05	focal	gcn	(5, 4, 0)	(128, 64)	0.0001	0.4	128	0.516242	0.510375	0.52349	0.176759	0.510708	0.0211029
0.25	combined_score	0.05	focal	gcn	(20, 10, 0)	(64, 32)	0.0005	0.2	512	0.515855	0.534649	0.652824	0.117493	0.531594	0.0403579
0.25	combined_score	0.05	focal	gcn	(16, 9, 0)	(128, 64)	0.0001	0.4	128	0.515833	0.527519	0.576817	0.184364	0.518711	0.0216847
0.25	combined_score	0.05	focal	gcn	(20, 10, 0)	(32, 32)	0.0005	0.2	256	0.515239	0.517728	0.607911	0.216706	0.545593	0.0514819
0.25	combined_score	0.05	focal	gcn	(12, 8, 0)	(256, 256)	0.0005	0.4	512	0.514965	0.515982	0.55342	0.244621	0.543301	0.0567669
0.25	combined_score	0.05	focal	gcn	(16, 9, 0)	(64, 32)	0.0001	0.4	256	0.514963	0.511755	0.598288	0.218558	0.559259	0.0966127
0.25	combined_score	0.05	focal	gcn	(12, 8, 0)	(128, 64)	0.001	0.2	512	0.51496	0.530602	0.605822	0.177689	0.533718	0.0373448
0.25	combined_score	0.05	focal	gcn	(16, 9, 0)	(64, 64)	0.0001	0.4	256	0.514351	0.513982	0.540699	0.252732	0.548726	0.0658091
0.25	combined_score	0.05	focal	gcn	(12, 8, 0)	(64, 32)	0.0005	0.2	512	0.513908	0.52391	0.624438	0.19451	0.529491	0.0325454
0.25	combined_score	0.05	focal	gcn	(5, 4, 0)	(32, 32)	0.0001	0.2	64	0.513495	0.509519	0.593995	0.202876	0.544374	0.0537066
0.25	combined_score	0.05	focal	gcn	(8, 5, 0)	(256, 128)	0.0001	0.2	256	0.51325	0.53275	0.533325	0.208987	0.510663	0.0184488
0.25	combined_score	0.05	focal	gcn	(25, 10, 0)	(64, 32)	0.0001	0.2	64	0.513238	0.544199	0.635366	0.1782	0.551464	0.0413409
0.25	combined_score	0.05	focal	gcn	(8, 5, 0)	(128, 128)	0.0001	0.4	128	0.512933	0.517333	0.600786	0.201405	0.536325	0.040389
0.25	combined_score	0.05	focal	gcn	(5, 4, 0)	(128, 128)	0.0001	0.2	256	0.512785	0.510253	0.511776	0.261326	0.543258	0.0661133
0.25	combined_score	0.05	focal	gcn	(5, 4, 0)	(256, 128)	0.0001	0.4	512	0.512621	0.511884	0.592618	0.211464	0.557184	0.0968988
0.25	combined_score	0.05	focal	gcn	(12, 8, 0)	(256, 256)	0.0001	0.4	256	0.512429	0.508221	0.676266	0.173364	0.553599	0.0643275
0.25	combined_score	0.05	focal	gcn	(16, 9, 0)	(64, 32)	0.0005	0.4	512	0.512364	0.530136	0.558751	0.228238	0.526998	0.0449158
0.25	combined_score	0.05	focal	gcn	(5, 4, 0)	(64, 64)	0.001	0.2	512	0.512244	0.509466	0.694255	0.146259	0.530426	0.0229761
0.25	combined_score	0.05	focal	gcn	(25, 10, 0)	(128, 64)	0.0001	0.4	256	0.51223	0.529946	0.528773	0.229245	0.514462	0.0227363
0.25	combined_score	0.05	focal	gcn	(25, 10, 0)	(64, 32)	0.0005	0.4	512	0.511957	0.507069	0.688686	0.159028	0.536926	0.0303502
0.25	combined_score	0.05	focal	gcn	(12, 8, 0)	(256, 128)	0.0005	0.2	256	0.511744	0.530727	0.599064	0.219228	0.564836	0.0700529
0.25	combined_score	0.05	focal	gcn	(16, 9, 0)	(256, 128)	0.005	0.2	512	0.511565	0.550074	0.575147	0.2123	0.51283	0.0198581
0.25	combined_score	0.05	focal	gcn	(16, 9, 0)	(512, 256)	0.0001	0.2	64	0.511504	0.517366	0.575264	0.268564	0.548819	0.0548607
0.25	combined_score	0.05	focal	gcn	(16, 9, 0)	(64, 64)	0.001	0.2	64	0.511339	0.525734	0.752411	0.0632189	0.559239	0.0379569
0.25	combined_score	0.05	focal	gcn	(25, 10, 0)	(512, 256)	0.0001	0.4	256	0.511264	0.534453	0.524858	0.263664	0.541047	0.0463494
0.25	combined_score	0.05	focal	gcn	(12, 8, 0)	(64, 32)	0.0001	0.4	64	0.51113	0.514284	0.590966	0.248364	0.537159	0.0508703
0.25	combined_score	0.05	focal	gcn	(25, 10, 0)	(64, 64)	0.0001	0.4	128	0.511064	0.528364	0.569061	0.197549	0.518358	0.0275101
0.25	combined_score	0.05	focal	gcn	(8, 5, 0)	(64, 64)	0.0001	0.2	256	0.510771	0.510601	0.521361	0.199725	0.531161	0.0591162
0.25	combined_score	0.05	focal	gcn	(8, 5, 0)	(128, 64)	0.0001	0.4	128	0.51049	0.515531	0.622768	0.119059	0.529131	0.0383544
0.25	combined_score	0.05	focal	gcn	(5, 4, 0)	(64, 32)	0.0005	0.2	512	0.510478	0.534447	0.611661	0.192363	0.535723	0.0463329
0.25	combined_score	0.05	focal	gcn	(8, 5, 0)	(512, 256)	0.0001	0.2	256	0.510468	0.519456	0.605157	0.170656	0.540709	0.0547817
0.25	combined_score	0.05	focal	gcn	(5, 4, 0)	(128, 64)	0.0001	0.4	64	0.510367	0.533967	0.531002	0.239984	0.526964	0.0394273
0.25	combined_score	0.05	focal	gcn	(20, 10, 0)	(64, 32)	0.0001	0.4	512	0.51036	0.507784	0.527092	0.166393	0.507236	0.00834762
0.25	combined_score	0.05	focal	gcn	(5, 4, 0)	(256, 256)	0.0005	0.2	256	0.510092	0.532674	0.609239	0.185057	0.542386	0.0650811
0.25	combined_score	0.05	focal	gcn	(8, 5, 0)	(32, 32)	0.001	0.2	512	0.510048	0.525188	0.569299	0.187836	0.512418	0.0155235
0.25	combined_score	0.05	focal	gcn	(5, 4, 0)	(64, 64)	0.0001	0.2	256	0.510027	0.513658	0.561283	0.214062	0.527471	0.0402517
0.25	combined_score	0.05	focal	gcn	(16, 9, 0)	(64, 32)	0.001	0.4	256	0.50986	0.521664	0.551938	0.224831	0.549213	0.0490268
0.25	combined_score	0.05	focal	gcn	(25, 10, 0)	(64, 32)	0.0005	0.2	512	0.509281	0.510701	0.563508	0.175795	0.539697	0.0723225
0.25	combined_score	0.05	focal	gcn	(16, 9, 0)	(64, 64)	0.0005	0.2	128	0.509275	0.528514	0.594096	0.212426	0.555008	0.0602084
0.25	combined_score	0.05	focal	gcn	(12, 8, 0)	(256, 128)	0.0001	0.4	128	0.508873	0.507974	0.59993	0.172264	0.53978	0.0610517
0.25	combined_score	0.05	focal	gcn	(25, 10, 0)	(64, 64)	0.0001	0.2	128	0.508336	0.506739	0.604364	0.130617	0.515094	0.0151702
0.25	combined_score	0.05	focal	gcn	(16, 9, 0)	(512, 256)	0.01	0.2	512	0.507374	0.526988	0.616329	0.201923	0.546727	0.0631055
0.25	combined_score	0.05	focal	gcn	(25, 10, 0)	(512, 256)	0.0001	0.4	512	0.50715	0.528841	0.591582	0.133929	0.52452	0.0318663
0.25	combined_score	0.05	focal	gcn	(5, 4, 0)	(256, 256)	0.0005	0.4	512	0.506694	0.513622	0.572928	0.140924	0.522501	0.0301142
0.25	combined_score	0.05	focal	gcn	(12, 8, 0)	(512, 256)	0.0001	0.2	128	0.505895	0.516045	0.581785	0.185101	0.528065	0.0410688
0.25	combined_score	0.05	focal	gcn	(25, 10, 0)	(64, 32)	0.001	0.2	256	0.505311	0.530746	0.607651	0.227576	0.541486	0.0486256
0.25	combined_score	0.05	focal	gcn	(12, 8, 0)	(512, 256)	0.0001	0.4	256	0.505296	0.539969	0.542605	0.268476	0.540131	0.0755302
0.25	combined_score	0.05	focal	gcn	(8, 5, 0)	(32, 32)	0.0001	0.2	512	0.505286	0.525012	0.54644	0.201142	0.511674	0.0187911
0.25	combined_score	0.05	focal	gcn	(8, 5, 0)	(64, 64)	0.0005	0.2	256	0.505241	0.528891	0.643327	0.182061	0.547547	0.0644303
0.25	combined_score	0.05	focal	gcn	(5, 4, 0)	(256, 128)	0.0005	0.4	512	0.505224	0.534744	0.623134	0.146469	0.542034	0.0650023
0.25	combined_score	0.05	focal	gcn	(5, 4, 0)	(64, 32)	0.0001	0.4	128	0.505174	0.51166	0.624658	0.211832	0.563248	0.0950381
0.25	combined_score	0.05	focal	gcn	(25, 10, 0)	(64, 64)	0.0005	0.2	256	0.504898	0.516464	0.543802	0.248423	0.54069	0.0730111
0.25	combined_score	0.05	focal	gcn	(5, 4, 0)	(32, 32)	0.0001	0.4	64	0.504658	0.511058	0.616051	0.190791	0.533858	0.0413181
0.25	combined_score	0.05	focal	gcn	(5, 4, 0)	(32, 32)	0.01	0.4	512	0.504492	0.523205	0.723603	0.17974	0.573833	0.0768166
0.25	combined_score	0.05	focal	gcn	(20, 10, 0)	(64, 64)	0.0001	0.2	128	0.50441	0.523515	0.582921	0.154605	0.529663	0.0451253
0.25	combined_score	0.05	focal	gcn	(12, 8, 0)	(128, 64)	0.0001	0.4	128	0.504341	0.516647	0.577363	0.218561	0.54308	0.0670764
0.25	combined_score	0.05	focal	gcn	(20, 10, 0)	(256, 128)	0.0001	0.2	128	0.504298	0.529757	0.651648	0.121399	0.536394	0.0498126
0.25	combined_score	0.05	focal	gcn	(5, 4, 0)	(256, 256)	0.0005	0.4	128	0.503737	0.527092	0.642908	0.188229	0.545393	0.068433
0.25	combined_score	0.05	focal	gcn	(8, 5, 0)	(64, 64)	0.0001	0.2	64	0.503666	0.525604	0.612988	0.184382	0.522153	0.024146
0.25	combined_score	0.05	focal	gcn	(16, 9, 0)	(64, 64)	0.0001	0.2	256	0.502903	0.516471	0.530807	0.196105	0.517229	0.0210642
0.25	combined_score	0.05	focal	gcn	(12, 8, 0)	(64, 64)	0.001	0.2	512	0.502718	0.524188	0.569462	0.225113	0.524653	0.0357826
0.25	combined_score	0.05	focal	gcn	(16, 9, 0)	(128, 64)	0.0001	0.2	128	0.502409	0.512839	0.631511	0.17076	0.548698	0.0616962
0.25	combined_score	0.05	focal	gcn	(8, 5, 0)	(128, 64)	0.0001	0.4	512	0.501868	0.511074	0.580634	0.164819	0.530693	0.0434468
0.25	combined_score	0.05	focal	gcn	(12, 8, 0)	(32, 32)	0.0005	0.4	512	0.501371	0.508683	0.681536	0.148135	0.541791	0.0421011
0.25	combined_score	0.05	focal	gcn	(12, 8, 0)	(256, 256)	0.0001	0.2	512	0.501174	0.509119	0.558284	0.249284	0.542984	0.0651675
0.25	combined_score	0.05	focal	gcn	(5, 4, 0)	(128, 64)	0.0005	0.4	256	0.500842	0.526547	0.660481	0.18635	0.546075	0.0592331
0.25	combined_score	0.05	focal	gcn	(25, 10, 0)	(64, 64)	0.0001	0.2	256	0.500681	0.516903	0.568939	0.200961	0.532434	0.0557769
0.25	combined_score	0.05	focal	gcn	(8, 5, 0)	(32, 32)	0.0005	0.2	256	0.500405	0.514642	0.600952	0.172447	0.541965	0.0619892
0.25	combined_score	0.05	focal	gcn	(16, 9, 0)	(128, 64)	0.0005	0.4	512	0.500402	0.521774	0.607794	0.222012	0.551131	0.0651677
0.25	combined_score	0.05	focal	gcn	(12, 8, 0)	(128, 128)	0.0001	0.4	128	0.500262	0.533666	0.640105	0.154147	0.536136	0.0472899
0.25	combined_score	0.05	focal	gcn	(12, 8, 0)	(128, 64)	0.0005	0.4	256	0.499672	0.533419	0.53016	0.26555	0.532759	0.0607682
0.25	combined_score	0.05	focal	gcn	(16, 9, 0)	(64, 32)	0.0001	0.2	256	0.499645	0.514331	0.539946	0.156338	0.529125	0.0493038
0.25	combined_score	0.05	focal	gcn	(25, 10, 0)	(32, 32)	0.001	0.4	256	0.499556	0.506501	0.640461	0.0965326	0.535184	0.048879
0.25	combined_score	0.05	focal	gcn	(5, 4, 0)	(128, 64)	0.0001	0.2	512	0.498938	0.518555	0.605961	0.181062	0.522494	0.0256716
0.25	combined_score	0.05	focal	gcn	(8, 5, 0)	(64, 64)	0.001	0.4	512	0.498347	0.537961	0.636281	0.186038	0.541348	0.0550902
0.25	combined_score	0.05	focal	gcn	(16, 9, 0)	(256, 128)	0.0001	0.2	128	0.498343	0.522924	0.682489	0.155077	0.540292	0.0474094
0.25	combined_score	0.05	focal	gcn	(5, 4, 0)	(64, 32)	0.0001	0.2	256	0.497945	0.507646	0.510616	0.239125	0.518016	0.0413186
0.25	combined_score	0.05	focal	gcn	(16, 9, 0)	(64, 32)	0.0001	0.4	128	0.497781	0.508304	0.552887	0.168156	0.526941	0.0454378
0.25	combined_score	0.05	focal	gcn	(16, 9, 0)	(32, 32)	0.0005	0.4	512	0.497585	0.519945	0.551809	0.132772	0.50747	0.01096
0.25	combined_score	0.05	focal	gcn	(16, 9, 0)	(64, 32)	0.001	0.4	512	0.497478	0.522578	0.62292	0.195526	0.548783	0.0581066
0.25	combined_score	0.05	focal	gcn	(25, 10, 0)	(64, 64)	0.0001	0.4	256	0.497449	0.517574	0.570559	0.178862	0.52143	0.0285375
0.25	combined_score	0.05	focal	gcn	(16, 9, 0)	(256, 256)	0.0001	0.2	256	0.497415	0.519866	0.533729	0.291153	0.624935	0.196978
0.25	combined_score	0.05	focal	gcn	(12, 8, 0)	(256, 128)	0.0001	0.4	512	0.497376	0.51338	0.498482	0.243415	0.521577	0.0325869
0.25	combined_score	0.05	focal	gcn	(16, 9, 0)	(256, 256)	0.0001	0.4	512	0.497147	0.509672	0.538909	0.256565	0.531927	0.0504694
0.25	combined_score	0.05	focal	gcn	(8, 5, 0)	(256, 128)	0.0005	0.2	512	0.496898	0.519839	0.649263	0.135179	0.537551	0.0553739
0.25	combined_score	0.05	focal	gcn	(5, 4, 0)	(128, 128)	0.0001	0.4	512	0.496415	0.520095	0.572905	0.218189	0.525698	0.0299009
0.25	combined_score	0.05	focal	gcn	(20, 10, 0)	(256, 128)	0.0001	0.4	512	0.496397	0.509904	0.55489	0.229517	0.538803	0.0605775
0.25	combined_score	0.05	focal	gcn	(5, 4, 0)	(64, 32)	0.0005	0.2	128	0.496349	0.522597	0.669155	0.137523	0.534511	0.0358356
0.25	combined_score	0.05	focal	gcn	(8, 5, 0)	(256, 128)	0.01	0.2	512	0.496288	0.545071	0.651196	0.187253	0.565015	0.0725076
0.25	combined_score	0.05	focal	gcn	(12, 8, 0)	(64, 64)	0.001	0.4	512	0.496179	0.522058	0.617896	0.208428	0.538095	0.0536883
0.25	combined_score	0.05	focal	gcn	(5, 4, 0)	(64, 32)	0.0001	0.2	128	0.496081	0.509327	0.454475	0.27911	0.525549	0.0533943
0.25	combined_score	0.05	focal	gcn	(5, 4, 0)	(64, 32)	0.0005	0.2	256	0.496039	0.526321	0.498915	0.251114	0.527336	0.0504754
0.25	combined_score	0.05	focal	gcn	(16, 9, 0)	(128, 128)	0.0001	0.2	256	0.4958	0.516483	0.574485	0.202185	0.531952	0.0433687
0.25	combined_score	0.05	focal	gcn	(25, 10, 0)	(32, 32)	0.001	0.2	512	0.495751	0.521505	0.662908	0.153883	0.52838	0.0237569
0.25	combined_score	0.05	focal	gcn	(12, 8, 0)	(32, 32)	0.005	0.4	256	0.49572	0.520275	0.725889	0.0950077	0.575755	0.0596169
0.25	combined_score	0.05	focal	gcn	(25, 10, 0)	(256, 128)	0.0001	0.4	256	0.495482	0.532268	0.576352	0.20343	0.527739	0.0384758
0.25	combined_score	0.05	focal	gcn	(20, 10, 0)	(256, 256)	0.0001	0.2	512	0.495241	0.516826	0.581812	0.169682	0.522135	0.0256551
0.25	combined_score	0.05	focal	gcn	(16, 9, 0)	(128, 128)	0.0001	0.4	128	0.494767	0.527914	0.455988	0.266504	0.509537	0.0226825
0.25	combined_score	0.05	focal	gcn	(8, 5, 0)	(512, 256)	0.0001	0.4	512	0.494759	0.508296	0.571563	0.21548	0.540648	0.0636937
0.25	combined_score	0.05	focal	gcn	(5, 4, 0)	(512, 256)	0.0001	0.2	256	0.494693	0.526418	0.618308	0.218357	0.554572	0.075038
0.25	combined_score	0.05	focal	gcn	(25, 10, 0)	(64, 64)	0.0005	0.2	512	0.494555	0.534211	0.517453	0.200542	0.512251	0.0211156
0.25	combined_score	0.05	focal	gcn	(25, 10, 0)	(64, 32)	0.0005	0.2	256	0.494274	0.53476	0.6551	0.184363	0.534862	0.0403951
0.25	combined_score	0.05	focal	gcn	(8, 5, 0)	(128, 128)	0.0001	0.4	512	0.494133	0.525222	0.541439	0.2184	0.518565	0.0243973
0.25	combined_score	0.05	focal	gcn	(5, 4, 0)	(64, 32)	0.0001	0.4	64	0.493655	0.528705	0.568624	0.209471	0.531463	0.0420903
0.25	combined_score	0.05	focal	gcn	(8, 5, 0)	(256, 128)	0.0001	0.2	128	0.493485	0.515629	0.613831	0.212824	0.536552	0.0524386
0.25	combined_score	0.05	focal	gcn	(16, 9, 0)	(128, 128)	0.005	0.2	512	0.493103	0.535952	0.605488	0.217031	0.530089	0.0447918
0.25	combined_score	0.05	focal	gcn	(16, 9, 0)	(32, 32)	0.005	0.4	512	0.492937	0.52563	0.576792	0.242629	0.635221	0.196784
0.25	combined_score	0.05	focal	gcn	(20, 10, 0)	(32, 32)	0.0001	0.2	256	0.49286	0.5308	0.64538	0.148787	0.529902	0.0271876
0.25	combined_score	0.05	focal	gcn	(16, 9, 0)	(64, 32)	0.0005	0.4	128	0.491836	0.516256	0.538431	0.273296	0.537496	0.0530559
0.25	combined_score	0.05	focal	gcn	(25, 10, 0)	(128, 128)	0.0001	0.4	128	0.4915	0.509262	0.683146	0.150545	0.541723	0.0378771
0.25	combined_score	0.05	focal	gcn	(25, 10, 0)	(128, 128)	0.0005	0.2	256	0.491376	0.517529	0.554515	0.271189	0.563657	0.0659886
0.25	combined_score	0.05	focal	gcn	(5, 4, 0)	(64, 64)	0.0001	0.4	64	0.490767	0.514397	0.519009	0.278077	0.529907	0.0508812
0.25	combined_score	0.05	focal	gcn	(5, 4, 0)	(256, 256)	0.0001	0.2	128	0.490452	0.512833	0.619036	0.182241	0.531133	0.0433931
0.25	combined_score	0.05	focal	gcn	(25, 10, 0)	(64, 32)	0.001	0.2	512	0.490231	0.520814	0.61702	0.208532	0.536322	0.0428706
0.25	combined_score	0.05	focal	gcn	(20, 10, 0)	(64, 32)	0.0001	0.2	256	0.490129	0.515642	0.559319	0.144703	0.522811	0.037923
0.25	combined_score	0.05	focal	gcn	(8, 5, 0)	(32, 32)	0.0001	0.2	128	0.490081	0.5165	0.525486	0.234042	0.512427	0.0197182
0.25	combined_score	0.05	focal	gcn	(20, 10, 0)	(64, 64)	0.0005	0.4	256	0.490072	0.522957	0.504255	0.221593	0.533114	0.0609178
0.25	combined_score	0.05	focal	gcn	(25, 10, 0)	(256, 256)	0.001	0.2	512	0.489923	0.531034	0.540967	0.242626	0.531416	0.052566
0.25	combined_score	0.05	focal	gcn	(5, 4, 0)	(64, 64)	0.0001	0.2	128	0.489548	0.512435	0.659421	0.206613	0.555342	0.0690486
0.25	combined_score	0.05	focal	gcn	(8, 5, 0)	(256, 256)	0.0001	0.4	128	0.489487	0.506845	0.599839	0.203715	0.538636	0.047213
0.25	combined_score	0.05	focal	gcn	(12, 8, 0)	(32, 32)	0.0001	0.2	128	0.489366	0.529429	0.508962	0.254925	0.525958	0.0417151
0.25	combined_score	0.05	focal	gcn	(12, 8, 0)	(32, 32)	0.0005	0.2	256	0.489092	0.520268	0.473489	0.227993	0.522162	0.0315253
0.25	combined_score	0.05	focal	gcn	(8, 5, 0)	(32, 32)	0.0001	0.4	256	0.489057	0.512753	0.591329	0.190024	0.540549	0.0452319
0.25	combined_score	0.05	focal	gcn	(16, 9, 0)	(64, 64)	0.0001	0.2	64	0.488718	0.512186	0.594874	0.171452	0.553448	0.0731413
0.25	combined_score	0.05	focal	gcn	(5, 4, 0)	(64, 32)	0.0005	0.4	256	0.488584	0.522386	0.569547	0.204182	0.533663	0.0589289
0.25	combined_score	0.05	focal	gcn	(16, 9, 0)	(64, 64)	0.001	0.2	256	0.488063	0.517192	0.578745	0.176625	0.540499	0.0656913
0.25	combined_score	0.05	focal	gcn	(16, 9, 0)	(128, 128)	0.001	0.4	512	0.487849	0.526572	0.65601	0.164635	0.530233	0.0353753
0.25	combined_score	0.05	focal	gcn	(12, 8, 0)	(64, 32)	0.001	0.4	512	0.487111	0.527006	0.570237	0.213611	0.520313	0.0244863
0.25	combined_score	0.05	focal	gcn	(20, 10, 0)	(64, 32)	0.0001	0.4	256	0.48682	0.524955	0.492145	0.206072	0.517646	0.0420276
0.25	combined_score	0.05	focal	gcn	(5, 4, 0)	(512, 256)	0.0005	0.2	256	0.486554	0.513867	0.590682	0.185687	0.53517	0.0547439
0.25	combined_score	0.05	focal	gcn	(16, 9, 0)	(64, 32)	0.0005	0.2	512	0.486305	0.529441	0.48253	0.273471	0.549327	0.0698617
0.25	combined_score	0.05	focal	gcn	(16, 9, 0)	(64, 32)	0.0001	0.2	64	0.486195	0.505091	0.469657	0.255989	0.505076	0.0160402
0.25	combined_score	0.05	focal	gcn	(16, 9, 0)	(32, 32)	0.0001	0.4	256	0.484822	0.533218	0.572854	0.150273	0.51423	0.0166304
0.25	combined_score	0.05	focal	gcn	(20, 10, 0)	(64, 64)	0.0001	0.4	128	0.484799	0.512395	0.580061	0.119767	0.519593	0.0231965
0.25	combined_score	0.05	focal	gcn	(25, 10, 0)	(64, 32)	0.001	0.4	512	0.484492	0.523892	0.646068	0.0972461	0.531846	0.0372678
0.25	combined_score	0.05	focal	gcn	(8, 5, 0)	(256, 256)	0.0001	0.4	256	0.484344	0.512843	0.63392	0.183225	0.537988	0.0451803
0.25	combined_score	0.05	focal	gcn	(5, 4, 0)	(128, 64)	0.0001	0.4	256	0.484183	0.504904	0.607426	0.202293	0.551863	0.0681562
0.25	combined_score	0.05	focal	gcn	(25, 10, 0)	(128, 64)	0.0005	0.4	512	0.484041	0.522845	0.507636	0.256775	0.535285	0.0619426
0.25	combined_score	0.05	focal	gcn	(8, 5, 0)	(128, 64)	0.0005	0.2	512	0.483909	0.532373	0.649203	0.150322	0.525156	0.018927
0.25	combined_score	0.05	focal	gcn	(20, 10, 0)	(64, 64)	0.0001	0.4	512	0.483603	0.513974	0.497884	0.208319	0.513133	0.0215084
0.25	combined_score	0.05	focal	gcn	(25, 10, 0)	(256, 256)	0.0001	0.4	128	0.483414	0.50338	0.552265	0.22009	0.53272	0.0484645
0.25	combined_score	0.05	focal	gcn	(25, 10, 0)	(512, 256)	0.0001	0.2	512	0.482944	0.526798	0.579647	0.22363	0.559328	0.0755203
0.25	combined_score	0.05	focal	gcn	(16, 9, 0)	(128, 128)	0.0001	0.2	512	0.482708	0.508291	0.51401	0.231153	0.530463	0.0541293
0.25	combined_score	0.05	focal	gcn	(16, 9, 0)	(128, 64)	0.0001	0.4	256	0.482635	0.512394	0.502023	0.258	0.523038	0.0394651
0.25	combined_score	0.05	focal	gcn	(8, 5, 0)	(64, 64)	0.0005	0.4	256	0.482587	0.51	0.555178	0.194775	0.521099	0.0261792
0.25	combined_score	0.05	focal	gcn	(5, 4, 0)	(128, 64)	0.0005	0.4	512	0.48256	0.528668	0.573226	0.186307	0.537841	0.0610319
0.25	combined_score	0.05	focal	gcn	(20, 10, 0)	(32, 32)	0.001	0.4	512	0.482267	0.509798	0.566711	0.170376	0.519235	0.0287572
0.25	combined_score	0.05	focal	gcn	(25, 10, 0)	(32, 32)	0.0001	0.4	128	0.480588	0.530849	0.470191	0.260738	0.512085	0.0249493
0.25	combined_score	0.05	focal	gcn	(12, 8, 0)	(128, 128)	0.0005	0.2	512	0.480516	0.516342	0.530974	0.253798	0.542164	0.0660991
0.25	combined_score	0.05	focal	gcn	(5, 4, 0)	(32, 32)	0.001	0.4	512	0.480451	0.515806	0.587329	0.231729	0.555407	0.0687133
0.25	combined_score	0.05	focal	gcn	(12, 8, 0)	(128, 64)	0.0001	0.2	256	0.480108	0.510447	0.582621	0.189046	0.530617	0.035937
0.25	combined_score	0.05	focal	gcn	(5, 4, 0)	(256, 128)	0.0001	0.4	256	0.480067	0.517538	0.58325	0.167144	0.527748	0.0383444
0.25	combined_score	0.05	focal	gcn	(8, 5, 0)	(64, 64)	0.0005	0.4	512	0.479567	0.530291	0.629151	0.13804	0.53173	0.0412413
0.25	combined_score	0.05	focal	gcn	(8, 5, 0)	(128, 128)	0.0001	0.4	256	0.479478	0.509779	0.60464	0.159703	0.515751	0.0159147
0.25	combined_score	0.05	focal	gcn	(12, 8, 0)	(64, 64)	0.0001	0.2	128	0.479409	0.508645	0.590176	0.188094	0.531119	0.0330106
0.25	combined_score	0.05	focal	gcn	(5, 4, 0)	(128, 64)	0.001	0.2	512	0.479168	0.51959	0.52978	0.165072	0.516574	0.0246982
0.25	combined_score	0.05	focal	gcn	(8, 5, 0)	(64, 32)	0.001	0.4	512	0.477199	0.512724	0.632033	0.213725	0.632027	0.193759
0.25	combined_score	0.05	focal	gcn	(20, 10, 0)	(128, 128)	0.0001	0.2	256	0.477189	0.515137	0.527088	0.242801	0.551374	0.0669488
0.25	combined_score	0.05	focal	gcn	(12, 8, 0)	(32, 32)	0.0005	0.2	512	0.477184	0.523935	0.592247	0.218713	0.524945	0.0327662
0.25	combined_score	0.05	focal	gcn	(20, 10, 0)	(128, 64)	0.0001	0.2	128	0.477166	0.514631	0.60964	0.167304	0.517703	0.015784
0.25	combined_score	0.05	focal	gcn	(8, 5, 0)	(128, 128)	0.0001	0.2	128	0.476792	0.508936	0.557232	0.236373	0.538549	0.053644
0.25	combined_score	0.05	focal	gcn	(5, 4, 0)	(512, 256)	0.0001	0.4	512	0.47643	0.523645	0.561126	0.200319	0.517078	0.0234851
0.25	combined_score	0.05	focal	gcn	(5, 4, 0)	(512, 256)	0.0001	0.4	256	0.476111	0.519063	0.641897	0.188625	0.549903	0.0657159
0.25	combined_score	0.05	focal	gcn	(8, 5, 0)	(256, 256)	0.0001	0.4	512	0.476106	0.521554	0.646957	0.165475	0.537289	0.0365848
0.25	combined_score	0.05	focal	gcn	(20, 10, 0)	(64, 64)	0.0001	0.2	512	0.475971	0.505158	0.465595	0.251973	0.507817	0.0217189
0.25	combined_score	0.05	focal	gcn	(25, 10, 0)	(64, 64)	0.0001	0.4	64	0.475393	0.505886	0.614714	0.16108	0.539774	0.0707686
0.25	combined_score	0.05	focal	gcn	(25, 10, 0)	(128, 128)	0.0005	0.4	512	0.475313	0.535387	0.612149	0.183831	0.533315	0.0418816
0.25	combined_score	0.05	focal	gcn	(8, 5, 0)	(32, 32)	0.0005	0.4	128	0.475262	0.516385	0.484865	0.210517	0.519872	0.0374895
0.25	combined_score	0.05	focal	gcn	(20, 10, 0)	(128, 64)	0.0001	0.4	128	0.474749	0.520655	0.520976	0.238143	0.523261	0.0438537
0.25	combined_score	0.05	focal	gcn	(20, 10, 0)	(32, 32)	0.0001	0.2	128	0.474559	0.50605	0.58022	0.19436	0.530248	0.0395403
0.25	combined_score	0.05	focal	gcn	(12, 8, 0)	(64, 32)	0.0005	0.4	512	0.474539	0.504314	0.552218	0.166044	0.524303	0.0419361
0.25	combined_score	0.05	focal	gcn	(20, 10, 0)	(32, 32)	0.001	0.2	512	0.474474	0.518863	0.536306	0.221367	0.515101	0.0262082
0.25	combined_score	0.05	focal	gcn	(5, 4, 0)	(64, 64)	0.005	0.4	128	0.474342	0.506229	0.560817	0.121082	0.535089	0.0595328
0.25	combined_score	0.05	focal	gcn	(16, 9, 0)	(256, 128)	0.0001	0.4	256	0.474204	0.50977	0.534107	0.181887	0.517198	0.0286202
0.25	combined_score	0.05	focal	gcn	(8, 5, 0)	(64, 64)	0.0005	0.2	512	0.474166	0.507695	0.522324	0.257245	0.516862	0.0339224
0.25	combined_score	0.05	focal	gcn	(5, 4, 0)	(128, 128)	0.0001	0.2	512	0.474068	0.505107	0.535175	0.199941	0.517681	0.0326801
0.25	combined_score	0.05	focal	gcn	(25, 10, 0)	(32, 32)	0.0001	0.4	64	0.474006	0.509102	0.597463	0.175121	0.52896	0.0332241
0.25	combined_score	0.05	focal	gcn	(20, 10, 0)	(256, 128)	0.0001	0.4	256	0.47379	0.505375	0.529318	0.210994	0.523749	0.0422639
0.25	combined_score	0.05	focal	gcn	(5, 4, 0)	(32, 32)	0.0001	0.4	256	0.473522	0.503914	0.631035	0.179773	0.540772	0.0460677
0.25	combined_score	0.05	focal	gcn	(20, 10, 0)	(64, 32)	0.0001	0.2	128	0.4732	0.516937	0.557364	0.189274	0.515574	0.0171847
0.25	combined_score	0.05	focal	gcn	(25, 10, 0)	(32, 32)	0.0001	0.2	512	0.473043	0.508691	0.504169	0.250844	0.52502	0.0500716
0.25	combined_score	0.05	focal	gcn	(5, 4, 0)	(32, 32)	0.0005	0.4	512	0.472727	0.507551	0.554852	0.220445	0.544776	0.0644507
0.25	combined_score	0.05	focal	gcn	(16, 9, 0)	(256, 256)	0.001	0.4	512	0.47214	0.512093	0.540125	0.219594	0.527284	0.0462935
0.25	combined_score	0.05	focal	gcn	(20, 10, 0)	(128, 64)	0.001	0.2	512	0.471978	0.514435	0.695859	0.146533	0.544352	0.0615671
0.25	combined_score	0.05	focal	gcn	(25, 10, 0)	(128, 64)	0.0001	0.2	512	0.471881	0.521386	0.55764	0.233898	0.543978	0.0703805
0.25	combined_score	0.05	focal	gcn	(8, 5, 0)	(64, 64)	0.0001	0.4	128	0.47111	0.510963	0.560665	0.149436	0.510734	0.0139978
0.25	combined_score	0.05	focal	gcn	(16, 9, 0)	(128, 128)	0.0001	0.4	512	0.470837	0.503615	0.605475	0.175889	0.518354	0.0153498
0.25	combined_score	0.05	focal	gcn	(12, 8, 0)	(32, 32)	0.0001	0.4	128	0.469445	0.521485	0.547518	0.188578	0.506226	0.0141779
0.25	combined_score	0.05	focal	gcn	(25, 10, 0)	(64, 32)	0.0001	0.4	256	0.469153	0.505571	0.50211	0.22234	0.51852	0.0334606
0.25	combined_score	0.05	focal	gcn	(12, 8, 0)	(256, 128)	0.0001	0.2	512	0.469099	0.508041	0.651544	0.17372	0.553636	0.0682782
0.25	combined_score	0.05	focal	gcn	(25, 10, 0)	(128, 64)	0.0001	0.2	128	0.468917	0.515284	0.647956	0.183437	0.537305	0.048369
0.25	combined_score	0.05	focal	gcn	(20, 10, 0)	(256, 256)	0.0001	0.4	256	0.468833	0.505506	0.584887	0.204205	0.516884	0.017741
0.25	combined_score	0.05	focal	gcn	(8, 5, 0)	(64, 32)	0.0001	0.4	512	0.468817	0.533024	0.52414	0.22183	0.522753	0.033371
0.25	combined_score	0.05	focal	gcn	(20, 10, 0)	(128, 64)	0.0001	0.2	256	0.468333	0.524767	0.573589	0.185939	0.526964	0.0318256
0.25	combined_score	0.05	focal	gcn	(5, 4, 0)	(128, 64)	0.001	0.4	256	0.468295	0.513108	0.492606	0.293342	0.526452	0.0437424
0.25	combined_score	0.05	focal	gcn	(25, 10, 0)	(128, 128)	0.0001	0.4	256	0.468144	0.520719	0.617832	0.153303	0.529764	0.0336842
0.25	combined_score	0.05	focal	gcn	(16, 9, 0)	(128, 128)	0.0005	0.4	512	0.467991	0.515749	0.50987	0.312197	0.52029	0.0345419
0.25	combined_score	0.05	focal	gcn	(5, 4, 0)	(256, 256)	0.0001	0.4	256	0.467904	0.528642	0.646183	0.203953	0.577231	0.0974637
0.25	combined_score	0.05	focal	gcn	(16, 9, 0)	(128, 64)	0.0001	0.2	512	0.467375	0.499429	0.564393	0.159755	0.515139	0.0232946
0.25	combined_score	0.05	focal	gcn	(25, 10, 0)	(32, 32)	0.0005	0.4	512	0.467132	0.504845	0.554263	0.189064	0.522217	0.0301088
0.25	combined_score	0.05	focal	gcn	(20, 10, 0)	(32, 32)	0.0001	0.2	512	0.466986	0.510981	0.5877	0.184381	0.540701	0.0588261
0.25	combined_score	0.05	focal	gcn	(25, 10, 0)	(32, 32)	0.0001	0.2	128	0.466582	0.510165	0.574886	0.1933	0.517316	0.0200055
0.25	combined_score	0.05	focal	gcn	(8, 5, 0)	(64, 32)	0.0005	0.4	512	0.466047	0.505671	0.552951	0.209426	0.52573	0.036649
0.25	combined_score	0.05	focal	gcn	(12, 8, 0)	(128, 128)	0.0001	0.2	128	0.465642	0.518174	0.563902	0.238823	0.535004	0.0556953
0.25	combined_score	0.05	focal	gcn	(8, 5, 0)	(128, 64)	0.0005	0.4	512	0.465564	0.531507	0.573683	0.208375	0.52323	0.0351311
0.25	combined_score	0.05	focal	gcn	(5, 4, 0)	(64, 32)	0.0001	0.4	256	0.464734	0.508402	0.573544	0.191501	0.515872	0.0171105
0.25	combined_score	0.05	focal	gcn	(8, 5, 0)	(256, 256)	0.001	0.4	512	0.464591	0.52235	0.573079	0.233208	0.570762	0.102642
0.25	combined_score	0.05	focal	gcn	(8, 5, 0)	(512, 256)	0.0001	0.2	512	0.464166	0.532381	0.55803	0.229402	0.548273	0.0674098
0.25	combined_score	0.05	focal	gcn	(12, 8, 0)	(128, 64)	0.0005	0.4	512	0.46402	0.530778	0.611166	0.201847	0.547082	0.063543
0.25	combined_score	0.05	focal	gcn	(8, 5, 0)	(32, 32)	0.0005	0.2	512	0.463921	0.502173	0.555205	0.15475	0.523458	0.0361254
0.25	combined_score	0.05	focal	gcn	(12, 8, 0)	(256, 256)	0.0001	0.4	512	0.463874	0.505618	0.568171	0.203115	0.535925	0.0497991
0.25	combined_score	0.05	focal	gcn	(16, 9, 0)	(32, 32)	0.001	0.4	256	0.46375	0.510604	0.637196	0.156679	0.52417	0.0198695
0.25	combined_score	0.05	focal	gcn	(20, 10, 0)	(128, 64)	0.0005	0.4	512	0.463638	0.517119	0.565727	0.239374	0.557757	0.0974705
0.25	combined_score	0.05	focal	gcn	(12, 8, 0)	(64, 64)	0.0001	0.4	512	0.463568	0.508522	0.501261	0.220166	0.512505	0.0262043
0.25	combined_score	0.05	focal	gcn	(5, 4, 0)	(64, 64)	0.001	0.4	128	0.463404	0.529819	0.59835	0.18997	0.541249	0.071711
0.25	combined_score	0.05	focal	gcn	(20, 10, 0)	(64, 64)	0.0001	0.4	256	0.463394	0.516908	0.590646	0.18368	0.529278	0.0318333
0.25	combined_score	0.05	focal	gcn	(5, 4, 0)	(64, 32)	0.0001	0.2	512	0.463316	0.50093	0.519437	0.17885	0.526777	0.048359
0.25	combined_score	0.05	focal	gcn	(8, 5, 0)	(32, 32)	0.001	0.4	256	0.462837	0.515996	0.633	0.187803	0.529979	0.0290116
0.25	combined_score	0.05	focal	gcn	(8, 5, 0)	(128, 128)	0.0005	0.2	256	0.461977	0.50728	0.638231	0.0971823	0.517847	0.0095268
0.25	combined_score	0.05	focal	gcn	(5, 4, 0)	(256, 128)	0.0005	0.4	256	0.461809	0.508839	0.621477	0.155381	0.535804	0.0577876
0.25	combined_score	0.05	focal	gcn	(5, 4, 0)	(64, 32)	0.0001	0.2	64	0.461099	0.513716	0.532524	0.269974	0.56594	0.0863073
0.25	combined_score	0.05	focal	gcn	(12, 8, 0)	(256, 128)	0.0001	0.2	128	0.460968	0.512508	0.610924	0.222245	0.537453	0.0522338
0.25	combined_score	0.05	focal	gcn	(5, 4, 0)	(32, 32)	0.0001	0.2	128	0.460552	0.532553	0.522775	0.253497	0.534875	0.0665743
0.25	combined_score	0.05	focal	gcn	(12, 8, 0)	(64, 32)	0.0001	0.2	128	0.460258	0.523476	0.524975	0.187749	0.526577	0.0521678
0.25	combined_score	0.05	focal	gcn	(20, 10, 0)	(128, 128)	0.0005	0.2	512	0.459619	0.509902	0.667245	0.158234	0.548267	0.0628087
0.25	combined_score	0.05	focal	gcn	(12, 8, 0)	(256, 256)	0.0001	0.2	256	0.459246	0.515406	0.501334	0.261052	0.534045	0.0641948
0.25	combined_score	0.05	focal	gcn	(8, 5, 0)	(32, 32)	0.0001	0.4	64	0.45905	0.522242	0.605587	0.188706	0.543169	0.0606842
0.25	combined_score	0.05	focal	gcn	(16, 9, 0)	(32, 32)	0.001	0.4	512	0.458952	0.516989	0.570255	0.214747	0.526098	0.0332503
0.25	combined_score	0.05	focal	gcn	(5, 4, 0)	(256, 256)	0.0005	0.2	512	0.458593	0.511452	0.643479	0.116099	0.537141	0.0505138
0.25	combined_score	0.05	focal	gcn	(5, 4, 0)	(64, 32)	0.001	0.2	256	0.458522	0.53299	0.574508	0.178941	0.516092	0.0257831
0.25	combined_score	0.05	focal	gcn	(25, 10, 0)	(32, 32)	0.0005	0.2	512	0.458313	0.515831	0.555383	0.216107	0.519115	0.0266239
0.25	combined_score	0.05	focal	gcn	(12, 8, 0)	(128, 128)	0.0005	0.4	256	0.458186	0.503165	0.570949	0.275795	0.581094	0.109776
0.25	combined_score	0.05	focal	gcn	(8, 5, 0)	(32, 32)	0.001	0.2	256	0.458003	0.532446	0.61889	0.157013	0.548039	0.0468286
0.25	combined_score	0.05	focal	gcn	(5, 4, 0)	(32, 32)	0.0005	0.2	512	0.457802	0.51957	0.531236	0.226304	0.526565	0.0378469
0.25	combined_score	0.05	focal	gcn	(8, 5, 0)	(256, 128)	0.0001	0.2	512	0.457235	0.508944	0.56267	0.170231	0.532573	0.0572204
0.25	combined_score	0.05	focal	gcn	(5, 4, 0)	(64, 64)	0.0005	0.2	512	0.457168	0.510026	0.603748	0.200462	0.542639	0.0496705
0.25	combined_score	0.05	focal	gcn	(12, 8, 0)	(64, 32)	0.0005	0.4	256	0.456894	0.504465	0.525812	0.217858	0.525987	0.0547903
0.25	combined_score	0.05	focal	gcn	(25, 10, 0)	(256, 128)	0.0001	0.2	512	0.456625	0.53149	0.549745	0.19138	0.517231	0.0324776
0.25	combined_score	0.05	focal	gcn	(20, 10, 0)	(64, 64)	0.0005	0.2	512	0.455908	0.515165	0.552954	0.266016	0.529602	0.0436658
0.25	combined_score	0.05	focal	gcn	(8, 5, 0)	(32, 32)	0.0001	0.2	256	0.455446	0.501364	0.574424	0.166226	0.510444	0.0120734
0.25	combined_score	0.05	focal	gcn	(8, 5, 0)	(64, 32)	0.0001	0.4	128	0.454964	0.505273	0.539811	0.269989	0.537057	0.0490116
0.25	combined_score	0.05	focal	gcn	(12, 8, 0)	(128, 64)	0.0001	0.4	512	0.454806	0.50609	0.545268	0.177432	0.521704	0.0380012
0.25	combined_score	0.05	focal	gcn	(20, 10, 0)	(32, 32)	0.0005	0.4	128	0.454592	0.519221	0.549905	0.167665	0.514441	0.0231126
0.25	combined_score	0.05	focal	gcn	(20, 10, 0)	(128, 64)	0.0001	0.2	512	0.454489	0.500678	0.461649	0.189879	0.515442	0.0334692
0.25	combined_score	0.05	focal	gcn	(12, 8, 0)	(128, 64)	0.0001	0.2	512	0.454409	0.508965	0.51193	0.217667	0.506762	0.0187469
0.25	combined_score	0.05	focal	gcn	(12, 8, 0)	(32, 32)	0.0001	0.4	64	0.453722	0.501154	0.503594	0.189958	0.507247	0.0140716
0.25	combined_score	0.05	focal	gcn	(16, 9, 0)	(128, 128)	0.0001	0.4	256	0.453667	0.500535	0.619922	0.16112	0.520771	0.0162958
0.25	combined_score	0.05	focal	gcn	(8, 5, 0)	(128, 64)	0.0001	0.4	64	0.453278	0.502051	0.642781	0.178537	0.545446	0.0519859
0.25	combined_score	0.05	focal	gcn	(12, 8, 0)	(64, 32)	0.0001	0.2	256	0.453234	0.521699	0.473457	0.232355	0.505406	0.0181338
0.25	combined_score	0.05	focal	gcn	(5, 4, 0)	(128, 64)	0.0001	0.4	512	0.45315	0.505039	0.497655	0.259132	0.540905	0.0613644
0.25	combined_score	0.05	focal	gcn	(25, 10, 0)	(256, 256)	0.0001	0.4	512	0.453102	0.504452	0.543099	0.230209	0.517058	0.022365
0.25	combined_score	0.05	focal	gcn	(20, 10, 0)	(256, 256)	0.0001	0.4	512	0.453014	0.524931	0.583177	0.150809	0.526451	0.0356108
0.25	combined_score	0.05	focal	gcn	(12, 8, 0)	(128, 128)	0.0001	0.4	512	0.451862	0.501839	0.503474	0.295349	0.520764	0.0367124
0.25	combined_score	0.05	focal	gcn	(16, 9, 0)	(64, 32)	0.0001	0.2	512	0.451331	0.506656	0.417398	0.278719	0.519039	0.0494281
0.25	combined_score	0.05	focal	gcn	(8, 5, 0)	(64, 32)	0.0001	0.2	128	0.451239	0.519542	0.543086	0.206571	0.529644	0.0454213
0.25	combined_score	0.05	focal	gcn	(12, 8, 0)	(64, 64)	0.0005	0.4	512	0.451189	0.508917	0.621844	0.153884	0.530709	0.0331594
0.25	combined_score	0.05	focal	gcn	(25, 10, 0)	(256, 256)	0.0001	0.2	512	0.450711	0.497834	0.552339	0.23526	0.563151	0.0972534
0.25	combined_score	0.05	focal	gcn	(20, 10, 0)	(32, 32)	0.0005	0.2	512	0.450575	0.50788	0.566459	0.245543	0.629702	0.195028
0.25	combined_score	0.05	focal	gcn	(12, 8, 0)	(64, 64)	0.0001	0.4	128	0.450037	0.506251	0.587497	0.165341	0.513254	0.0103262
0.25	combined_score	0.05	focal	gcn	(12, 8, 0)	(64, 64)	0.0001	0.2	256	0.449819	0.517044	0.548046	0.247743	0.534186	0.060775
0.25	combined_score	0.05	focal	gcn	(8, 5, 0)	(64, 64)	0.0001	0.2	128	0.449657	0.522532	0.56379	0.216984	0.519634	0.0322631
0.25	combined_score	0.05	focal	gcn	(20, 10, 0)	(256, 256)	0.0001	0.2	256	0.4475	0.529584	0.606552	0.188997	0.537147	0.0410745
0.25	combined_score	0.05	focal	gcn	(20, 10, 0)	(64, 32)	0.0005	0.4	512	0.447028	0.502971	0.571787	0.161287	0.53656	0.0620763
0.25	combined_score	0.05	focal	gcn	(20, 10, 0)	(32, 32)	0.0001	0.4	256	0.446862	0.502132	0.550018	0.226738	0.529428	0.0483389
0.25	combined_score	0.05	focal	gcn	(12, 8, 0)	(64, 64)	0.0001	0.4	256	0.446571	0.519048	0.535102	0.218976	0.514291	0.0221929
0.25	combined_score	0.05	focal	gcn	(5, 4, 0)	(32, 32)	0.0001	0.4	128	0.446336	0.499934	0.612102	0.126295	0.51458	0.00858033
0.25	combined_score	0.05	focal	gcn	(5, 4, 0)	(64, 64)	0.0001	0.4	256	0.445962	0.501628	0.527234	0.257308	0.53377	0.0709972
0.25	combined_score	0.05	focal	gcn	(20, 10, 0)	(256, 128)	0.0001	0.2	512	0.445451	0.517283	0.527618	0.220435	0.531847	0.0488223
0.25	combined_score	0.05	focal	gcn	(5, 4, 0)	(64, 64)	0.0005	0.2	256	0.445336	0.518457	0.544479	0.211161	0.524699	0.0414922
0.25	combined_score	0.05	focal	gcn	(16, 9, 0)	(64, 64)	0.0001	0.4	64	0.445089	0.508227	0.528502	0.237006	0.513922	0.0252341
0.25	combined_score	0.05	focal	gcn	(16, 9, 0)	(512, 256)	0.0001	0.4	512	0.444081	0.507667	0.531011	0.229973	0.52464	0.0417322
0.25	combined_score	0.05	focal	gcn	(20, 10, 0)	(64, 64)	0.0001	0.4	64	0.444004	0.510247	0.561008	0.228024	0.516907	0.0244801
0.25	combined_score	0.05	focal	gcn	(12, 8, 0)	(128, 128)	0.0001	0.4	256	0.443018	0.518438	0.588075	0.141848	0.528794	0.0469335
0.25	combined_score	0.05	focal	gcn	(25, 10, 0)	(128, 128)	0.0001	0.4	512	0.442479	0.501684	0.540155	0.193997	0.534151	0.0600028
0.25	combined_score	0.05	focal	gcn	(16, 9, 0)	(256, 256)	0.0001	0.2	128	0.441597	0.528595	0.543664	0.276668	0.540055	0.0578593
0.25	combined_score	0.05	focal	gcn	(5, 4, 0)	(64, 64)	0.001	0.4	512	0.440684	0.504221	0.604395	0.161854	0.52929	0.0456722
0.25	combined_score	0.05	focal	gcn	(20, 10, 0)	(512, 256)	0.0001	0.4	512	0.440483	0.49798	0.525322	0.268875	0.536999	0.0688327
0.25	combined_score	0.05	focal	gcn	(12, 8, 0)	(64, 64)	0.0005	0.2	512	0.439706	0.501972	0.46956	0.254572	0.513432	0.0260623
0.25	combined_score	0.05	focal	gcn	(5, 4, 0)	(128, 128)	0.0001	0.4	256	0.439183	0.507185	0.594303	0.192722	0.518838	0.0226631
0.25	combined_score	0.05	focal	gcn	(25, 10, 0)	(64, 32)	0.0001	0.2	512	0.438938	0.518502	0.527799	0.239748	0.545909	0.0693491
0.25	combined_score	0.05	focal	gcn	(8, 5, 0)	(256, 128)	0.0001	0.4	64	0.438783	0.507867	0.499832	0.207763	0.520721	0.0461615
0.25	combined_score	0.05	focal	gcn	(5, 4, 0)	(32, 32)	0.001	0.2	512	0.438449	0.518272	0.575022	0.223377	0.530564	0.048318
0.25	combined_score	0.05	focal	gcn	(8, 5, 0)	(64, 64)	0.0001	0.4	256	0.438251	0.497251	0.488393	0.212209	0.508165	0.020256
0.25	combined_score	0.05	focal	gcn	(20, 10, 0)	(128, 128)	0.0001	0.2	128	0.438146	0.510349	0.482363	0.269098	0.529024	0.0528322
0.25	combined_score	0.05	focal	gcn	(25, 10, 0)	(256, 256)	0.0001	0.4	256	0.437448	0.505162	0.556361	0.151114	0.525048	0.0362547
0.25	combined_score	0.05	focal	gcn	(12, 8, 0)	(128, 128)	0.0005	0.4	512	0.43723	0.509861	0.593369	0.235554	0.545613	0.0625122
0.25	combined_score	0.05	focal	gcn	(25, 10, 0)	(128, 128)	0.0001	0.2	512	0.437082	0.518524	0.570653	0.157798	0.526037	0.0423141
0.25	combined_score	0.05	focal	gcn	(25, 10, 0)	(256, 128)	0.01	0.2	256	0.436255	0.502773	0.612727	0.226055	0.541024	0.0494747
0.25	combined_score	0.05	focal	gcn	(25, 10, 0)	(128, 128)	0.0001	0.2	256	0.435908	0.505706	0.587727	0.207788	0.544138	0.0630941
0.25	combined_score	0.05	focal	gcn	(16, 9, 0)	(256, 128)	0.0001	0.2	512	0.435466	0.534986	0.502002	0.197519	0.519955	0.0394831
0.25	combined_score	0.05	focal	gcn	(8, 5, 0)	(64, 32)	0.0001	0.4	256	0.435075	0.503235	0.441781	0.252526	0.525369	0.0595346
0.25	combined_score	0.05	focal	gcn	(25, 10, 0)	(64, 64)	0.0005	0.4	512	0.434635	0.506378	0.53182	0.204023	0.52804	0.0491787
0.25	combined_score	0.05	focal	gcn	(5, 4, 0)	(256, 256)	0.0001	0.4	512	0.433641	0.515294	0.572603	0.216305	0.566379	0.0973489
0.25	combined_score	0.05	focal	gcn	(16, 9, 0)	(64, 64)	0.0001	0.4	512	0.43334	0.501185	0.515981	0.232666	0.510914	0.0262815
0.25	combined_score	0.05	focal	gcn	(25, 10, 0)	(32, 32)	0.0001	0.4	512	0.433308	0.507376	0.480536	0.291235	0.553096	0.0997721
0.25	combined_score	0.05	focal	gcn	(16, 9, 0)	(32, 32)	0.0005	0.2	512	0.432621	0.513549	0.58212	0.197759	0.533051	0.0386955
0.25	combined_score	0.05	focal	gcn	(12, 8, 0)	(32, 32)	0.0001	0.4	256	0.432452	0.527313	0.52212	0.231134	0.513708	0.0244402
0.25	combined_score	0.05	focal	gcn	(8, 5, 0)	(64, 32)	0.0001	0.4	64	0.432379	0.508284	0.457427	0.275475	0.510169	0.0215335
0.25	combined_score	0.05	focal	gcn	(5, 4, 0)	(64, 32)	0.0005	0.4	512	0.430567	0.52364	0.486148	0.281276	0.532714	0.0688999
0.25	combined_score	0.05	focal	gcn	(5, 4, 0)	(64, 64)	0.0001	0.4	128	0.429484	0.494397	0.570592	0.189148	0.514005	0.0166129
0.25	combined_score	0.05	focal	gcn	(12, 8, 0)	(128, 128)	0.0001	0.2	512	0.429212	0.495782	0.542393	0.240075	0.563908	0.0985908
0.25	combined_score	0.05	focal	gcn	(20, 10, 0)	(32, 32)	0.0001	0.4	512	0.427803	0.511351	0.538049	0.265664	0.540299	0.0542095
0.25	combined_score	0.05	focal	gcn	(16, 9, 0)	(32, 32)	0.0001	0.2	512	0.427636	0.500492	0.556441	0.16481	0.516037	0.0217521
0.25	combined_score	0.05	focal	gcn	(12, 8, 0)	(64, 32)	0.0001	0.2	512	0.427606	0.508433	0.514728	0.180433	0.511068	0.0178489
0.25	combined_score	0.05	focal	gcn	(20, 10, 0)	(512, 256)	0.0001	0.2	512	0.426797	0.505316	0.492911	0.241097	0.521231	0.042957
0.25	combined_score	0.05	focal	gcn	(20, 10, 0)	(128, 64)	0.0001	0.4	256	0.426108	0.527399	0.5508	0.25314	0.519436	0.033602
0.25	combined_score	0.05	focal	gcn	(20, 10, 0)	(32, 32)	0.0001	0.4	64	0.426083	0.508582	0.610096	0.164162	0.517852	0.0138745
0.25	combined_score	0.05	focal	gcn	(16, 9, 0)	(128, 64)	0.0005	0.4	256	0.425439	0.515376	0.583881	0.222472	0.531007	0.0392254
0.25	combined_score	0.05	focal	gcn	(5, 4, 0)	(512, 256)	0.0001	0.2	512	0.425078	0.524656	0.556085	0.245377	0.535732	0.0527613
0.25	combined_score	0.05	focal	gcn	(8, 5, 0)	(32, 32)	0.0001	0.4	128	0.424842	0.520718	0.538836	0.267921	0.539405	0.054248
0.25	combined_score	0.05	focal	gcn	(5, 4, 0)	(64, 32)	0.0001	0.4	512	0.423914	0.504061	0.485505	0.192336	0.501242	0.0119821
0.25	combined_score	0.05	focal	gcn	(8, 5, 0)	(128, 128)	0.0001	0.2	512	0.423901	0.513024	0.521944	0.187523	0.526793	0.0519962
0.25	combined_score	0.05	focal	gcn	(25, 10, 0)	(32, 32)	0.001	0.4	512	0.423479	0.515181	0.635822	0.178396	0.520357	0.0279316
0.25	combined_score	0.05	focal	gcn	(5, 4, 0)	(64, 64)	0.0001	0.4	512	0.423382	0.515814	0.527184	0.241884	0.520889	0.0396831
0.25	combined_score	0.05	focal	gcn	(25, 10, 0)	(128, 64)	0.0001	0.4	512	0.421108	0.511649	0.504307	0.217409	0.518601	0.0341635
0.25	combined_score	0.05	focal	gcn	(16, 9, 0)	(64, 64)	0.0005	0.4	512	0.420259	0.513254	0.49454	0.244478	0.527997	0.0540653
0.25	combined_score	0.05	focal	gcn	(12, 8, 0)	(64, 64)	0.0001	0.2	512	0.419223	0.499685	0.586163	0.182424	0.518278	0.0187057
0.25	combined_score	0.05	focal	gcn	(8, 5, 0)	(128, 64)	0.0001	0.4	256	0.419098	0.498071	0.571405	0.163518	0.532717	0.0563062
0.25	combined_score	0.05	focal	gcn	(12, 8, 0)	(32, 32)	0.0001	0.2	256	0.418811	0.512278	0.566938	0.144745	0.535496	0.0636379
0.25	combined_score	0.05	focal	gcn	(20, 10, 0)	(128, 128)	0.0001	0.4	512	0.418701	0.505378	0.56439	0.200888	0.537089	0.0475243
0.25	combined_score	0.05	focal	gcn	(25, 10, 0)	(256, 128)	0.0001	0.2	256	0.418553	0.52418	0.578409	0.235314	0.569003	0.098639
0.25	combined_score	0.05	focal	gcn	(25, 10, 0)	(32, 32)	0.0001	0.4	256	0.41805	0.502637	0.536035	0.244462	0.526312	0.0418893
0.25	combined_score	0.05	focal	gcn	(20, 10, 0)	(64, 64)	0.0001	0.2	256	0.417742	0.497983	0.516021	0.210638	0.520719	0.0437382
0.25	combined_score	0.05	focal	gcn	(8, 5, 0)	(32, 32)	0.0005	0.4	512	0.416209	0.509425	0.557087	0.232466	0.534866	0.0549131
0.25	combined_score	0.05	focal	gcn	(16, 9, 0)	(64, 64)	0.0001	0.4	128	0.415849	0.498084	0.452914	0.236759	0.526617	0.0589666
0.25	combined_score	0.05	focal	gcn	(25, 10, 0)	(256, 128)	0.0001	0.4	512	0.415632	0.510403	0.578141	0.234292	0.531632	0.0514975
0.25	combined_score	0.05	focal	gcn	(25, 10, 0)	(64, 32)	0.0001	0.4	512	0.41535	0.512951	0.585166	0.23597	0.6166	0.19455
0.25	combined_score	0.05	focal	gcn	(16, 9, 0)	(64, 32)	0.0001	0.4	512	0.415271	0.502141	0.567201	0.154992	0.508629	0.00697528
0.25	combined_score	0.05	focal	gcn	(25, 10, 0)	(64, 64)	0.0001	0.2	512	0.414174	0.499114	0.473728	0.196801	0.5035	0.0131316
0.25	combined_score	0.05	focal	gcn	(16, 9, 0)	(64, 64)	0.0001	0.2	512	0.413705	0.518173	0.482979	0.272164	0.60268	0.199347
0.25	combined_score	0.05	focal	gcn	(5, 4, 0)	(32, 32)	0.0001	0.4	512	0.412844	0.498978	0.541845	0.190216	0.523207	0.0372251
0.25	combined_score	0.05	focal	gcn	(20, 10, 0)	(64, 32)	0.0001	0.2	512	0.41278	0.525846	0.590468	0.205613	0.536244	0.0447228
0.25	combined_score	0.05	focal	gcn	(20, 10, 0)	(64, 32)	0.0001	0.4	64	0.411095	0.499676	0.525102	0.173992	0.510566	0.015684
0.25	combined_score	0.05	focal	gcn	(16, 9, 0)	(32, 32)	0.0001	0.4	64	0.408624	0.525566	0.61392	0.197789	0.630691	0.19178
0.25	combined_score	0.05	focal	gcn	(5, 4, 0)	(128, 128)	0.0001	0.4	128	0.407209	0.512352	0.561504	0.190513	0.525816	0.038373
0.25	combined_score	0.05	focal	gcn	(8, 5, 0)	(128, 64)	0.0001	0.2	512	0.405658	0.501291	0.567818	0.218097	0.523509	0.0280811
0.25	combined_score	0.05	focal	gcn	(5, 4, 0)	(256, 256)	0.0001	0.2	512	0.402801	0.521467	0.589312	0.229861	0.565761	0.0967376
0.25	combined_score	0.05	focal	gcn	(20, 10, 0)	(128, 64)	0.0001	0.4	512	0.402239	0.494928	0.53046	0.166977	0.507106	0.00733995
0.25	combined_score	0.05	focal	gcn	(12, 8, 0)	(128, 128)	0.0001	0.2	256	0.401961	0.494886	0.582954	0.212023	0.557045	0.0970129
0.25	combined_score	0.05	focal	gcn	(16, 9, 0)	(32, 32)	0.0001	0.4	512	0.401683	0.534398	0.507835	0.233808	0.510446	0.0307803
0.25	combined_score	0.05	focal	gcn	(20, 10, 0)	(32, 32)	0.0001	0.4	128	0.401221	0.500389	0.577346	0.203779	0.524239	0.0274961
0.25	combined_score	0.05	focal	gcn	(20, 10, 0)	(32, 32)	0.0005	0.4	256	0.39744	0.521844	0.480767	0.274951	0.528372	0.0470051
0.25	combined_score	0.05	focal	gcn	(25, 10, 0)	(64, 32)	0.0001	0.4	128	0.396967	0.51882	0.568336	0.219696	0.52761	0.0361507
0.25	combined_score	0.05	focal	gcn	(5, 4, 0)	(256, 128)	0.0001	0.2	512	0.396705	0.515094	0.501104	0.263356	0.521915	0.0380844
0.25	combined_score	0.05	focal	gcn	(16, 9, 0)	(32, 32)	0.0001	0.4	128	0.396135	0.498838	0.493845	0.26402	0.513682	0.0302261
0.25	combined_score	0.05	focal	gcn	(16, 9, 0)	(256, 128)	0.0001	0.4	512	0.395696	0.499672	0.470177	0.230151	0.517641	0.0362743
0.25	combined_score	0.05	focal	gcn	(8, 5, 0)	(64, 64)	0.0001	0.2	512	0.394721	0.506623	0.549642	0.216266	0.523391	0.0323465
0.25	combined_score	0.05	focal	gcn	(16, 9, 0)	(128, 64)	0.0001	0.2	256	0.394505	0.495297	0.56741	0.180584	0.538051	0.0672269
0.25	combined_score	0.05	focal	gcn	(8, 5, 0)	(64, 64)	0.0001	0.4	512	0.394446	0.49641	0.500762	0.26812	0.51208	0.0223076
0.25	combined_score	0.05	focal	gcn	(12, 8, 0)	(32, 32)	0.0001	0.2	512	0.393753	0.500601	0.557998	0.190366	0.509806	0.0163509
0.25	combined_score	0.05	focal	gcn	(12, 8, 0)	(64, 32)	0.0001	0.4	512	0.393372	0.49358	0.526389	0.25664	0.514696	0.026141
0.25	combined_score	0.05	focal	gcn	(25, 10, 0)	(32, 32)	0.0001	0.2	256	0.389083	0.501402	0.593115	0.212457	0.523559	0.0281648
0.25	combined_score	0.05	focal	gcn	(5, 4, 0)	(64, 64)	0.0005	0.4	512	0.385527	0.502325	0.515727	0.226418	0.518694	0.034194
0.25	combined_score	0.05	focal	gcn	(12, 8, 0)	(64, 32)	0.0001	0.4	128	0.384975	0.503026	0.529461	0.246944	0.533401	0.0489712
0.25	combined_score	0.05	focal	gcn	(8, 5, 0)	(64, 32)	0.0001	0.2	512	0.38369	0.493014	0.529979	0.260924	0.546529	0.0680651
0.25	combined_score	0.05	focal	gcn	(5, 4, 0)	(32, 32)	0.0001	0.2	512	0.381271	0.50387	0.551784	0.216297	0.522889	0.0317649
0.25	combined_score	0.05	focal	gcn	(20, 10, 0)	(128, 128)	0.0001	0.4	256	0.378622	0.494598	0.527417	0.201063	0.51098	0.0139368
0.25	combined_score	0.05	focal	gcn	(20, 10, 0)	(128, 128)	0.0001	0.2	512	0.37395	0.497816	0.522005	0.195456	0.509141	0.0158786
0.25	combined_score	0.05	focal	gcn	(12, 8, 0)	(32, 32)	0.0001	0.4	512	0.373065	0.494782	0.442102	0.225273	0.500143	0.0122064
0.25	combined_score	0.05	focal	gcn	(8, 5, 0)	(256, 128)	0.0001	0.4	256	0.372756	0.50648	0.554209	0.204547	0.533545	0.0549276
0.25	combined_score	0.05	focal	gcn	(25, 10, 0)	(64, 64)	0.0001	0.4	512	0.370393	0.498785	0.425116	0.2989	0.50985	0.0319609
0.25	combined_score	0.05	focal	gcn	(20, 10, 0)	(64, 32)	0.0001	0.4	128	0.368337	0.497091	0.565241	0.189781	0.512324	0.0184524
0.25	combined_score	0.05	focal	gcn	(5, 4, 0)	(64, 64)	0.0001	0.2	512	0.366149	0.498366	0.477372	0.229671	0.515258	0.03142
0.25	combined_score	0.05	focal	gcn	(8, 5, 0)	(32, 32)	0.0001	0.4	512	0.359137	0.498062	0.564253	0.2099	0.524516	0.0327985
0.25	combined_score	0.05	focal	gcn	(20, 10, 0)	(256, 128)	0.0001	0.2	256	0.357958	0.509351	0.519945	0.198736	0.527453	0.0502485
0.25	combined_score	0.05	focal	gcn	(16, 9, 0)	(32, 32)	0.0001	0.2	256	0.355678	0.491384	0.464353	0.234904	0.517057	0.0416137
0.25	combined_score	0.05	focal	gcn	(16, 9, 0)	(128, 64)	0.0001	0.4	512	0.33028	0.496961	0.577663	0.214237	0.515006	0.0172811
0.75	combined_score	0.05	focal	gcn	(25, 10, 0)	(256, 256)	0.01	0.2	64	0.833395	0.576897	0.811696	0.0286699	0.589503	0.0629279
0.75	combined_score	0.05	focal	gcn	(25, 10, 0)	(512, 256)	0.01	0.4	512	0.822381	0.626103	0.788948	0.200347	0.581815	0.0347793
0.75	combined_score	0.05	focal	gcn	(12, 8, 0)	(512, 256)	0.005	0.2	128	0.822235	0.58725	0.753936	0.111128	0.550692	0.0319117
0.75	combined_score	0.05	focal	gcn	(20, 10, 0)	(512, 256)	0.005	0.4	128	0.819067	0.586513	0.801868	0.032509	0.576887	0.0584715
0.75	combined_score	0.05	focal	gcn	(12, 8, 0)	(512, 256)	0.005	0.4	256	0.817999	0.624517	0.754607	0.11781	0.539008	0.0476306
0.75	combined_score	0.05	focal	gcn	(20, 10, 0)	(256, 256)	0.01	0.4	512	0.817575	0.544672	0.790773	0.127663	0.573453	0.0236752
0.75	combined_score	0.05	focal	gcn	(12, 8, 0)	(128, 128)	0.005	0.4	64	0.817128	0.562484	0.758039	0.0927762	0.579691	0.0570402
0.75	combined_score	0.05	focal	gcn	(5, 4, 0)	(64, 64)	0.01	0.2	512	0.817085	0.598687	0.666966	0.140864	0.53636	0.0240904
0.75	combined_score	0.05	focal	gcn	(12, 8, 0)	(256, 256)	0.005	0.4	512	0.815572	0.616568	0.665114	0.167896	0.545568	0.0422782
0.75	combined_score	0.05	focal	gcn	(5, 4, 0)	(256, 128)	0.005	0.4	256	0.811036	0.604366	0.655038	0.173635	0.557135	0.0607742
0.75	combined_score	0.05	focal	gcn	(16, 9, 0)	(256, 256)	0.01	0.2	64	0.809965	0.610758	0.756268	0.170277	0.593647	0.0667914
0.75	combined_score	0.05	focal	gcn	(20, 10, 0)	(256, 128)	0.005	0.4	256	0.808496	0.596684	0.742606	0.183967	0.57289	0.0572954
0.75	combined_score	0.05	focal	gcn	(20, 10, 0)	(256, 128)	0.005	0.2	256	0.808356	0.575953	0.689901	0.133841	0.53291	0.0188976
0.75	combined_score	0.05	focal	gcn	(20, 10, 0)	(128, 64)	0.01	0.4	512	0.804374	0.61738	0.81226	0.10518	0.548059	0.0308436
0.75	combined_score	0.05	focal	gcn	(20, 10, 0)	(128, 64)	0.01	0.2	256	0.804176	0.587504	0.692254	0.137943	0.564545	0.0668711
0.75	combined_score	0.05	focal	gcn	(16, 9, 0)	(256, 128)	0.01	0.2	512	0.802255	0.603474	0.702341	0.166116	0.536848	0.0266339
0.75	combined_score	0.05	focal	gcn	(20, 10, 0)	(32, 32)	0.01	0.4	64	0.800961	0.573309	0.717146	0.123064	0.566745	0.0604941
0.75	combined_score	0.05	focal	gcn	(16, 9, 0)	(64, 32)	0.005	0.4	128	0.800882	0.586685	0.742609	0.143344	0.554192	0.0399711
0.75	combined_score	0.05	focal	gcn	(25, 10, 0)	(128, 128)	0.01	0.2	512	0.799731	0.558324	0.70531	0.221581	0.588185	0.0704152
0.75	combined_score	0.05	focal	gcn	(25, 10, 0)	(512, 256)	0.005	0.2	256	0.798417	0.605125	0.613996	0.218105	0.570981	0.0737941
0.75	combined_score	0.05	focal	gcn	(12, 8, 0)	(256, 128)	0.01	0.4	512	0.796847	0.606917	0.71207	0.216414	0.574262	0.0601026
0.75	combined_score	0.05	focal	gcn	(20, 10, 0)	(128, 64)	0.005	0.4	512	0.796366	0.582445	0.685159	0.152389	0.568376	0.0726089
0.75	combined_score	0.05	focal	gcn	(20, 10, 0)	(512, 256)	0.0005	0.4	64	0.795629	0.589487	0.735165	0.109217	0.564494	0.0578921
0.75	combined_score	0.05	focal	gcn	(8, 5, 0)	(256, 128)	0.005	0.4	64	0.794674	0.611771	0.746409	0.151566	0.571207	0.0432311
0.75	combined_score	0.05	focal	gcn	(20, 10, 0)	(128, 128)	0.001	0.4	128	0.792106	0.580172	0.713628	0.153281	0.551847	0.0475032
0.75	combined_score	0.05	focal	gcn	(20, 10, 0)	(64, 64)	0.01	0.4	64	0.791948	0.605556	0.739231	0.0765739	0.564473	0.0593523
0.75	combined_score	0.05	focal	gcn	(25, 10, 0)	(128, 128)	0.005	0.4	64	0.791716	0.585774	0.693297	0.142095	0.561521	0.0506748
0.75	combined_score	0.05	focal	gcn	(12, 8, 0)	(256, 256)	0.01	0.4	512	0.790443	0.607185	0.605894	0.177628	0.546026	0.0488854
0.75	combined_score	0.05	focal	gcn	(25, 10, 0)	(32, 32)	0.005	0.4	128	0.790397	0.599322	0.719975	0.111687	0.549366	0.0408497
0.75	combined_score	0.05	focal	gcn	(16, 9, 0)	(128, 64)	0.005	0.4	128	0.789869	0.588395	0.75782	0.186631	0.565706	0.048833
0.75	combined_score	0.05	focal	gcn	(12, 8, 0)	(128, 128)	0.005	0.4	256	0.788354	0.599389	0.803457	0.0768507	0.590614	0.0770823
0.75	combined_score	0.05	focal	gcn	(25, 10, 0)	(128, 64)	0.005	0.4	512	0.788145	0.586129	0.703075	0.187319	0.559476	0.0454639
0.75	combined_score	0.05	focal	gcn	(12, 8, 0)	(256, 256)	0.005	0.2	256	0.786892	0.609397	0.724868	0.133463	0.518764	0.045595
0.75	combined_score	0.05	focal	gcn	(16, 9, 0)	(128, 128)	0.005	0.2	256	0.785586	0.606093	0.702518	0.220157	0.573478	0.0500644
0.75	combined_score	0.05	focal	gcn	(25, 10, 0)	(128, 128)	0.005	0.2	256	0.784748	0.576317	0.594159	0.225945	0.518896	0.041731
0.75	combined_score	0.05	focal	gcn	(20, 10, 0)	(256, 128)	0.005	0.4	512	0.784534	0.589585	0.80087	0.0943271	0.608883	0.0759671
0.75	combined_score	0.05	focal	gcn	(20, 10, 0)	(256, 128)	0.001	0.4	128	0.784226	0.582944	0.777369	0.124289	0.582749	0.0549469
0.75	combined_score	0.05	focal	gcn	(8, 5, 0)	(256, 256)	0.005	0.4	256	0.784017	0.552267	0.631856	0.169318	0.528504	0.0223693
0.75	combined_score	0.05	focal	gcn	(16, 9, 0)	(256, 256)	0.005	0.4	256	0.783911	0.585328	0.760145	0.139476	0.583688	0.0644003
0.75	combined_score	0.05	focal	gcn	(25, 10, 0)	(512, 256)	0.0005	0.4	64	0.783535	0.59413	0.77173	0.0920202	0.573767	0.0449717
0.75	combined_score	0.05	focal	gcn	(20, 10, 0)	(256, 128)	0.01	0.4	512	0.783429	0.591465	0.658032	0.198954	0.566171	0.0754487
0.75	combined_score	0.05	focal	gcn	(25, 10, 0)	(128, 64)	0.005	0.4	256	0.78316	0.60107	0.778094	0.110645	0.567313	0.0540626
0.75	combined_score	0.05	focal	gcn	(16, 9, 0)	(128, 128)	0.005	0.4	128	0.783095	0.578091	0.756697	0.174312	0.569931	0.0607331
0.75	combined_score	0.05	focal	gcn	(20, 10, 0)	(512, 256)	0.001	0.4	128	0.782955	0.579716	0.786555	0.100386	0.572635	0.0464354
0.75	combined_score	0.05	focal	gcn	(25, 10, 0)	(128, 128)	0.01	0.4	512	0.782668	0.588975	0.742424	0.112616	0.56288	0.0469456
0.75	combined_score	0.05	focal	gcn	(25, 10, 0)	(512, 256)	0.005	0.4	512	0.781823	0.621673	0.674642	0.174683	0.536477	0.0286625
0.75	combined_score	0.05	focal	gcn	(12, 8, 0)	(256, 128)	0.005	0.4	256	0.7818	0.570735	0.748035	0.0856741	0.574623	0.0719192
0.75	combined_score	0.05	focal	gcn	(25, 10, 0)	(256, 128)	0.005	0.4	128	0.781536	0.610193	0.757167	0.126433	0.585094	0.0479341
0.75	combined_score	0.05	focal	gcn	(25, 10, 0)	(256, 256)	0.0005	0.4	128	0.781368	0.587279	0.746932	0.156128	0.580604	0.0598782
0.75	combined_score	0.05	focal	gcn	(16, 9, 0)	(128, 128)	0.005	0.2	128	0.78044	0.567544	0.721611	0.141978	0.57179	0.0565044
0.75	combined_score	0.05	focal	gcn	(25, 10, 0)	(256, 256)	0.001	0.4	64	0.779695	0.582901	0.753204	0.114495	0.567708	0.052955
0.75	combined_score	0.05	focal	gcn	(16, 9, 0)	(64, 64)	0.01	0.2	256	0.77889	0.608691	0.733997	0.130887	0.576337	0.0678738
0.75	combined_score	0.05	focal	gcn	(20, 10, 0)	(32, 32)	0.01	0.4	512	0.778627	0.58962	0.712501	0.207902	0.589019	0.0859802
0.75	combined_score	0.05	focal	gcn	(25, 10, 0)	(128, 64)	0.005	0.2	256	0.777762	0.610788	0.701761	0.160457	0.524591	0.0723656
0.75	combined_score	0.05	focal	gcn	(20, 10, 0)	(256, 256)	0.005	0.4	512	0.776798	0.589085	0.592662	0.150087	0.521327	0.0267277
0.75	combined_score	0.05	focal	gcn	(20, 10, 0)	(64, 32)	0.01	0.4	256	0.776723	0.574367	0.704059	0.147297	0.591818	0.0989389
0.75	combined_score	0.05	focal	gcn	(20, 10, 0)	(32, 32)	0.01	0.4	128	0.776321	0.594614	0.771583	0.0648564	0.593233	0.0617411
0.75	combined_score	0.05	focal	gcn	(5, 4, 0)	(512, 256)	0.005	0.4	256	0.775943	0.57928	0.588612	0.141835	0.55368	0.0436698
0.75	combined_score	0.05	focal	gcn	(20, 10, 0)	(256, 256)	0.005	0.4	128	0.77522	0.600475	0.782422	0.0855792	0.593571	0.0510783
0.75	combined_score	0.05	focal	gcn	(12, 8, 0)	(128, 64)	0.001	0.4	128	0.773037	0.55076	0.662763	0.149648	0.556643	0.0455167
0.75	combined_score	0.05	focal	gcn	(16, 9, 0)	(512, 256)	0.005	0.4	64	0.772778	0.635886	0.722227	0.122963	0.578365	0.0575851
0.75	combined_score	0.05	focal	gcn	(16, 9, 0)	(64, 64)	0.01	0.2	64	0.772541	0.568229	0.738525	0.165792	0.554957	0.0390633
0.75	combined_score	0.05	focal	gcn	(12, 8, 0)	(128, 128)	0.001	0.4	128	0.771626	0.577132	0.745072	0.122566	0.58513	0.0697868
0.75	combined_score	0.05	focal	gcn	(5, 4, 0)	(128, 128)	0.005	0.4	512	0.771347	0.608224	0.699777	0.187663	0.574988	0.0568502
0.75	combined_score	0.05	focal	gcn	(25, 10, 0)	(64, 32)	0.01	0.2	64	0.771248	0.55803	0.702227	0.12159	0.544929	0.0399443
0.75	combined_score	0.05	focal	gcn	(16, 9, 0)	(32, 32)	0.005	0.4	256	0.770314	0.577774	0.755431	0.123071	0.581088	0.0360967
0.75	combined_score	0.05	focal	gcn	(25, 10, 0)	(128, 128)	0.01	0.2	256	0.769694	0.602477	0.639317	0.155833	0.517091	0.0428645
0.75	combined_score	0.05	focal	gcn	(12, 8, 0)	(64, 32)	0.01	0.4	256	0.76962	0.571368	0.693359	0.123415	0.552523	0.0509578
0.75	combined_score	0.05	focal	gcn	(25, 10, 0)	(64, 64)	0.005	0.2	512	0.769486	0.569846	0.692635	0.12453	0.561886	0.0463283
0.75	combined_score	0.05	focal	gcn	(16, 9, 0)	(256, 256)	0.0005	0.4	64	0.769166	0.570061	0.698704	0.162107	0.565232	0.0419529
0.75	combined_score	0.05	focal	gcn	(8, 5, 0)	(512, 256)	0.01	0.4	256	0.768712	0.563774	0.643372	0.18439	0.559433	0.0755037
0.75	combined_score	0.05	focal	gcn	(12, 8, 0)	(64, 64)	0.005	0.4	64	0.768578	0.586457	0.76026	0.0906337	0.562563	0.0285383
0.75	combined_score	0.05	focal	gcn	(25, 10, 0)	(256, 256)	0.005	0.4	256	0.768011	0.591787	0.734586	0.118542	0.55097	0.0531497
0.75	combined_score	0.05	focal	gcn	(25, 10, 0)	(128, 128)	0.005	0.2	64	0.767565	0.576642	0.642886	0.10609	0.531082	0.0378788
0.75	combined_score	0.05	focal	gcn	(20, 10, 0)	(128, 64)	0.005	0.2	128	0.7675	0.58125	0.713448	0.195049	0.585035	0.0795421
0.75	combined_score	0.05	focal	gcn	(25, 10, 0)	(128, 128)	0.005	0.4	128	0.767467	0.56621	0.742436	0.133975	0.559994	0.0416126
0.75	combined_score	0.05	focal	gcn	(12, 8, 0)	(64, 64)	0.005	0.2	512	0.767368	0.562512	0.659975	0.159231	0.549383	0.0434743
0.75	combined_score	0.05	focal	gcn	(20, 10, 0)	(64, 64)	0.01	0.2	64	0.766881	0.590286	0.728719	0.101985	0.557374	0.0439977
0.75	combined_score	0.05	focal	gcn	(12, 8, 0)	(256, 128)	0.0001	0.4	64	0.765752	0.559493	0.682272	0.168204	0.553773	0.0531463
[truncated: 3,761 more rows]
