# Supplementary material for: Drug repurposing against breast cancer by integrating drug-exposure expression profiles and drug–drug links based on graph neural network
Source: Bioinformatics. 2021 Mar 19;37(18):2930–7. doi: 10.1093/bioinformatics/btab191 (PMC8479657; doi:10.1093/bioinformatics/btab191)
Supplement: btab191_Supplementary_Data [file btab191_supplementary_data.zip › Supplementary_Data_S16.xlsx]

## Sheet: S11
Drug Name	Score
Romidepsin	0.425292
Valrubicin	0.363243
Amsacrine	0.351586
Selinexor	0.339482
Mycophenolic acid	0.313699
Apixaban	0.30789
Telbivudine	0.294417
Pitavastatin	0.291852
Guanadrel	0.279851
Dalfampridine	0.278598
Hexachlorophene	0.274215
Etravirine	0.27195
Idelalisib	0.26741
Dimethyl fumarate	0.265227
Cabozantinib	0.254165
Lomitapide	0.245537
Bazedoxifene	0.240673
Aclidinium	0.240461
Lesinurad	0.238707
Clofarabine	0.236261
Ibrutinib	0.23477
Pralatrexate	0.23415
Vismodegib	0.232423
Sunitinib	0.230335
Zofenopril	0.229275
Lacosamide	0.228858
Rasagiline	0.227408
Clonazepam	0.224704
Vandetanib	0.224508
Gemifloxacin	0.223089
Oxandrolone	0.220122
Edetic acid	0.212937
Chlorpropamide	0.212028
Rupatadine	0.211498
Roflumilast	0.211363
Lumacaftor	0.211079
Tilarginine	0.209602
Cariprazine	0.209018
Paricalcitol	0.207775
Regorafenib	0.208265
Gimeracil	0.208583
Betrixaban	0.208216
Isoconazole	0.206938
Epinastine	0.205484
Cobimetinib	0.205263
Dacomitinib	0.204489
Enprofylline	0.203254
Tezacaftor	0.203233
Ezogabine	0.201892
Fulvestrant	0.20167
Adenosine	0.199496
Linagliptin	0.199426
Ixabepilone	0.199425
Temazepam	0.19929
Ciclesonide	0.199073
Berberine	0.198379
Indacaterol	0.19831
Cinoxacin	0.198049
Guanethidine	0.197899
Ingenol mebutate	0.197608
Levosimendan	0.197519
Vilazodone	0.197464
Alpelisib	0.197262
Nepafenac	0.197213
Pretomanid	0.19703
Eflornithine	0.196974
Ramelteon	0.196811
Dabrafenib	0.196375
Agomelatine	0.196342
Apremilast	0.195958
Triethylenetetramine	0.195673
Canagliflozin	0.195315
Perampanel	0.195048
Safinamide	0.194845
Trovafloxacin	0.194263
Conivaptan	0.193831
Resorcinol	0.193601
Ibutilide	0.193157
Apalutamide	0.193125
Glasdegib	0.193107
Lorcaserin	0.192908
Rilpivirine	0.192617
Tioguanine	0.192145
Almitrine	0.191988
Rufinamide	0.191518
Rotigotine	0.191463
Pimavanserin	0.191372
Salsalate	0.190531
Binimetinib	0.190186
Umeclidinium	0.189902
Armodafinil	0.189802
Itraconazole	0.188891
Chromium picolinate	0.188649
Cefdinir	0.187713
Travoprost	0.187254
Tafamidis	0.18701
Tamsulosin	0.186496
Bexarotene	0.186329
Desvenlafaxine	0.182963
Adapalene	0.182658
Avanafil	0.182657
Darunavir	0.182453
Apomorphine	0.182416
Solifenacin	0.18188
Tazarotene	0.180933
Gestrinone	0.180742
Epinephrine	0.180277
Carfilzomib	0.179798
Lenvatinib	0.176402
Netupitant	0.176347
Telotristat ethyl	0.176211
Levobunolol	0.17597
Pemirolast	0.174892
Tipiracil	0.174795
Sufentanil	0.174446
Pomalidomide	0.174052
Phenprocoumon	0.173687
Baricitinib	0.173392
Bendamustine	0.172958
Luliconazole	0.172539
Mazindol	0.171562
Urea	0.171384
Fingolimod	0.170602
Dasabuvir	0.170468
Phenoxymethylpenicillin	0.170336
D-Serine	0.170313
Acrivastine	0.169844
Goserelin	0.169531
Histamine	0.168869
Nelarabine	0.168077
Osimertinib	0.168076
Sorbitol	0.166517
Dronedarone	0.166327
Suvorexant	0.165751
Amrinone	0.165475
Vernakalant	0.164473
Lodoxamide	0.164359
Edoxudine	0.163812
Riociguat	0.163786
Macitentan	0.163715
Tiludronic acid	0.163561
Triptorelin	0.162798
Lurasidone	0.162739
Oxiconazole	0.1625
Brexpiprazole	0.162046
Hydroxyurea	0.161841
Miglustat	0.1613
Alectinib	0.160589
Niacin	0.160543
Sacubitril	0.159559
Alvimopan	0.158909
Azelaic acid	0.157758
Ivacaftor	0.157678
Ledipasvir	0.157566
Rimonabant	0.157297
Tirofiban	0.157278
Pasireotide	0.156632
Empagliflozin	0.156595
Levamisole	0.15643
Carglumic acid	0.156341
Cobicistat	0.15397
Grazoprevir	0.15303
Dinoprost	0.14992
Ambrisentan	0.146307
Emtricitabine	0.142728
Phenylephrine	0.141733
Isoniazid	0.139156
Eplerenone	0.135917
Venetoclax	0.135451
