# Supplementary material for: Drug repurposing against breast cancer by integrating drug-exposure expression profiles and drug–drug links based on graph neural network
Source: Bioinformatics. 2021 Mar 19;37(18):2930–7. doi: 10.1093/bioinformatics/btab191 (PMC8479657; doi:10.1093/bioinformatics/btab191)
Supplement: btab191_Supplementary_Data [file btab191_supplementary_data.zip › Supplementary_Data_S17.xlsx]

## Sheet: clinical_trial_list
Drug Name	NCT Number	Status	Title
Romidepsin	NCT00098397	Completed	FR901228 in Treating Patients With Metastatic breast Cancer
Romidepsin	NCT01638533	Active, not recruiting	Romidepsin in Treating Patients With Lymphoma, Chronic Lymphocytic Leukemia, or Solid Tumors With Liver Dysfunction
Selinexor	NCT02402764	Completed	Phase 2 Trial of Selinexor (KPT-330) for Metastatic Triple Negative breast Cancer (TNBC)
Selinexor	NCT02025985	Completed	Phase II Study of KPT-330 (Selinexor) in Female Patients With Advanced Gynaecologic Malignancies & Metastatic breast Cancer
Mycophenolic acid	NCT00365287	Completed	Combination Chemotherapy and Total-Body Irradiation Before Donor Umbilical Cord Blood Transplant in Treating Patients With Advanced Hematologic Cancer, Metastatic breast Cancer, or Kidney Cancer
Apixaban	NCT03083782	Completed	Drug Interaction Study of Apixaban With Cyclosporine and Tacrolimus
Telbivudine	NCT00236275	Completed	PET and MRI in the Follow-up of Neoadjuvant Chemotherapy of breast Cancer
Pitavastatin	NCT00723398	Completed	Nutritional Supplements and Hormonal Manipulations for breast Cancer Prevention
Cabozantinib	NCT03316586	Active, not recruiting	A Phase II Study of Nivolumab in Combination With Cabozantinib for Metastatic Triple-negative breast Cancer
Cabozantinib	NCT01441947	Active, not recruiting	Cabozantinib in Women With Metastatic Hormone-Receptor-Positive breast Cancer
Cabozantinib	NCT02260531	Active, not recruiting	Cabozantinib +/- Trastuzumab In breast Cancer Patients w/ Brain Metastases
Cabozantinib	NCT01738438	Completed	Cabozantinib for Metastatic Triple Negative BrCa
Cabozantinib	NCT02071862	Completed	Study of the Glutaminase Inhibitor CB-839 in Solid Tumors
Cabozantinib	NCT00940225	Completed	Study of Cabozantinib (XL184) in Adults With Advanced Malignancies
Cabozantinib	NCT01588821	Active, not recruiting	Cabozantinib in Advanced Solid Malignancies
Bazedoxifene	NCT02448771	Active, not recruiting	A Study of Palbociclib in Combination With Bazedoxifene in Hormone Receptor Positive breast Cancer
Bazedoxifene	NCT02729701	Active, not recruiting	Pilot Study of the Effect of Duavee® on Benign breast Tissue Proliferation
Bazedoxifene	NCT00418236	Completed	Effect of Bazedoxifene, Raloxifene, and Placebo on breast Density
Ibrutinib	NCT02403271	Completed	A Multi-Center Study of Ibrutinib in Combination With MEDI4736 in Subjects With Relapsed or Refractory Solid Tumors
Pralatrexate	NCT01118624	Completed	Study of Pralatrexate in Female Patients With Previously-treated breast Cancer
Sunitinib	NCT00656669	Completed	Exploratory Study of Sunitinib Malate as a Component of Neoadjuvant Therapy for breast Cancer
Sunitinib	NCT00270413	Completed	SU11248 as Consolidation After Response to Taxanes in Metastatic breast Cancer
Sunitinib	NCT00372424	Completed	Study Of SU011248 In Combination With Docetaxel And Trastuzumab In Patients With Advanced breast Cancer HER-2 Positive
Sunitinib	NCT00471276	Completed	Efficacy And Safety Of Sunitinib In Women With Advanced breast Cancer
Sunitinib	NCT00887575	Completed	Neoadjuvant Sunitinib With Paclitaxel/Carboplatin in Patients With Triple-Negative breast Cancer
Sunitinib	NCT01070706	Completed	Phase Ib/II Study of Primary Chemotherapy With Paclitaxel, Gemcitabine, and Sunitinib
Sunitinib	NCT00662025	Completed	Study Of Sunitinib With Capecitabine In breast Cancer
Sunitinib	NCT00393939	Completed	Study Of Sunitinib In Combination With Docetaxel Vs Docetaxel In Patients With Advanced breast Cancer
Sunitinib	NCT00291577	Completed	Study Of SU011248 In Combination With Docetaxel In Patients With Metastatic breast Cancer
Sunitinib	NCT00482755	Completed	Sunitinib in Treating Patients With Newly Diagnosed Stage II or Stage III breast Cancer That Can Be Removed by Surgery
Sunitinib	NCT00246571	Completed	Study Of SU011248 Versus Chemotherapy For Patients With Previously Treated Triple Receptor Negative breast Cancer
Sunitinib	NCT00243503	Completed	Open Label Study Of SU011248 In Combination With Trastuzumab For Patients With Metastatic breast Cancer
Sunitinib	NCT00174434	Completed	Study Of SU011248 In Combination With Paclitaxel In Patients With Metastatic breast Cancer
Sunitinib	NCT00435409	Completed	A Study Of Sunitinib In Combination With Capecitabine Compared With Capecitabine In Patients With breast Cancer
Sunitinib	NCT00373256	Completed	A Study Of SU011248 Plus Paclitaxel Versus Bevacizumab Plus Paclitaxel In Patients With Advanced breast Cancer
Sunitinib	NCT00078000	Completed	A Study of SU11248 In Patients With Metastatic breast Cancer Who Have Failed Selected Other Therapies.
Sunitinib	NCT00513695	Completed	Sunitinib Malate, Paclitaxel, Doxorubicin Hydrochloride, and Cyclophosphamide Before Surgery in Treating Patients With Stage IIB-IIIC breast Cancer
Sunitinib	NCT00618124	Completed	A Study To Find The Best Doses Of SU011248 (Sunitinib) And Capecitabine When These Drugs Are Administered Together
Sunitinib	NCT01498458	Completed	Pazopanib in Combination With Capecitabine in Patients With Metastatic breast Cancer
Sunitinib	NCT00428220	Completed	A Continuation Study Using Sunitinib Malate For Patients Leaving Treatment On A Previous Sunitinib Study.
Vandetanib	NCT00494481	Completed	E3 breast Cancer Taxotere Combination
Vandetanib	NCT00811369	Completed	Trial to Evaluate the Therapeutic Benefit of Fulvestrant in Combination With ZACTIMA in Postmenopausal Women With Bone Predominant, Hormone Receptor Positive Metastatic breast Cancer
Vandetanib	NCT00496665	Completed	ZD6474 (Zactima) and Metronomic Chemotherapy in Advanced breast Cancer
Vandetanib	NCT02299999	Active, not recruiting	SAFIR02_breast - Efficacy of Genome Analysis as a Therapeutic Decision Tool for Patients With Metastatic breast Cancer
Edetic acid	NCT02027376	Completed	Study of LDE225 (Sonidegib) in Combination With Docetaxel in Triple Negative (TN) Advanced breast Cancer (ABC) Patients
Edetic acid	NCT02580799	Completed	Study of Human Epidermal Growth Receptor (HER2) Status Evaluation in breast Cancer Pathology Samples
Paricalcitol	NCT00637897	Completed	Paricalcitol and Chemotherapy in Treating Women With Metastatic breast Cancer
Cobimetinib	NCT02322814	Active, not recruiting	A Study of Cobimetinib Plus Paclitaxel, Cobimetinib Plus Atezolizumab Plus Paclitaxel, or Cobimetinib Plus Atezolizumab Plus Nab-Paclitaxel as Initial Treatment for Participants With Triple-Negative breast Cancer That Has Spread
Cobimetinib	NCT03566485	Active, not recruiting	Atezolizumab and Cobimetinib or Idasanutlin in Participants With Stage IV or Unresectable Recurrent Estrogen Receptor Positive breast Cancer
Dacomitinib	NCT01920061	Completed	A Study Of PF-05212384 In Combination With Other Anti-Tumor Agents and in Combination With Cisplatin in Patients With Triple Negative breast Cancer in an Expansion Arm (TNBC)
Fulvestrant	NCT02953860	Active, not recruiting	Fulvestrant Plus Enzalutamide in ER+/Her2- Advanced breast Cancer
Fulvestrant	NCT03289039	Active, not recruiting	Neratinib +/- Fulvestrant in HER2+, ER+ Metastatic breast Cancer
Fulvestrant	NCT01300351	Completed	Comparing the Efficacy and Tolerability of Fulvestrant 500 mg Versus 250 mg in Advanced breast Cancer Women
Fulvestrant	NCT00660803	Completed	Retrospective Brazilian Study of Fulvestrant in Advanced breast Cancer
Fulvestrant	NCT00099437	Active, not recruiting	Comparison of Fulvestrant (FASLODEX™) 250 mg and 500 mg in Postmenopausal Women With Oestrogen Receptor Positive Advanced breast Cancer Progressing or Relapsing After Previous Endocrine Therapy.
Fulvestrant	NCT00570921	Completed	Study of Combined Fulvestrant and Everolimus in Advanced/Metastatic breast Cancer After Aromatase Inhibitor Failure
Fulvestrant	NCT03386162	Active, not recruiting	SAFIR PI3K A Phase II Randomized Trial Comparing Alpelisib and Fulvestrant Versus Chemotherapy as Maintenance Therapy in Patients With PIK3CA Mutated Advanced breast Cancer
Fulvestrant	NCT01597388	Active, not recruiting	AZD2014 and Fulvestrant in Patients With ER+ Advanced Metastatic breast Cancer
Fulvestrant	NCT03344536	Active, not recruiting	A Study of Debio 1347 Plus Fulvestrant in Patients With Metastatic breast Cancer
Fulvestrant	NCT01160718	Completed	Fulvestrant With or Without AZD6244 in Treating Patients With Advanced breast Cancer That Progressed After Aromatase Inhibitor Therapy
Fulvestrant	NCT01399086	Completed	Fulvestrant in Postmenopausal Patients With Metastatic breast Cancer
Fulvestrant	NCT02437318	Active, not recruiting	Study Assessing the Efficacy and Safety of Alpelisib Plus Fulvestrant in Men and Postmenopausal Women With Advanced breast Cancer Which Progressed on or After Aromatase Inhibitor Treatment.
Fulvestrant	NCT00423917	Completed	Fulvestrant and Bevacizumab in Treating Patients With Metastatic breast Cancer
Fulvestrant	NCT00454805	Completed	AZD2171 in Addition to Fulvestrant in Patients With Advanced breast Cancer.
Fulvestrant	NCT00570323	Completed	Arimidex With or Without Faslodex In Postmenopausal Women With HR Positive breast Cancer
Fulvestrant	NCT00921115	Active, not recruiting	Anti-Hormone Therapy (With Anastrazole and Fulvestrant) Before Surgery to Treat Postmenopausal Women With breast Cancer.
Fulvestrant	NCT01560416	Completed	Fulvestrant With or Without Ganetespib in HR+ breast Cancer
Fulvestrant	NCT00146601	Completed	Fulvestrant in Premenopausal Women With Hormone Receptor-Positive breast Cancer
Fulvestrant	NCT00093002	Completed	Fulvestrant (FASLODEX™) as a Treatment in Postmenopausal Women With Estrogen Receptor Positive breast Cancer
Fulvestrant	NCT01610284	Completed	Phase III Study of BKM120/Placebo With Fulvestrant in Postmenopausal Patients With Hormone Receptor Positive HER2-negative Locally Advanced or Metastatic breast Cancer Refractory to Aromatase Inhibitor
Fulvestrant	NCT00201864	Completed	Exemestane in Combination With Fulvestrant in Postmenopausal Women With Hormone Sensitive Advanced breast Cancer
Fulvestrant	NCT02137083	Completed	A Trial Comparing Docetaxel Plus Fulvestrant With Docetaxel in Metastatic breast Cancer
Fulvestrant	NCT00327769	Completed	Faslodex Advanced breast Cancer Local Chinese Study
Fulvestrant	NCT03236974	Completed	Study to Compare the Effects of AZD9496 vs Fulvestrant in breast Cancer.
Fulvestrant	NCT00234403	Completed	A Trial to Evaluate the Combination of Iressa & Faslodex® in Patients With Advanced or Metastatic breast Cancer
Fulvestrant	NCT00405938	Completed	Bevacizumab Given With Either Anastrozole or Fulvestrant With Trastuzumab for Postmenopausal Metastatic breast Cancer
Fulvestrant	NCT03507088	Completed	Study to Determine the Utility of FES-PET in the Prediction of Response to Fulvestrant in Women With Estrogen Positive Metastatic breast Cancer
Fulvestrant	NCT00357110	Completed	Anastrozole and Fulvestrant Compared to Anastrozole as Adjuvant Treatment of Postmenopausal Patients With breast Cancer
Fulvestrant	NCT00075764	Completed	S0226 Anastrozole With or Without Fulvestrant as First-Line Therapy in Postmenopausal Women With Metastatic breast Cancer
Fulvestrant	NCT00534417	Completed	Phase II Trial of Capecitabine With Fulvestrant for Postmenopausal Women With Hormone Receptor Positive Metastatic breast Cancer
Fulvestrant	NCT02088684	Completed	Study of LEE011 With Fulvestrant and BYL719 or BKM120 in Advanced breast Cancer
Fulvestrant	NCT00274469	Completed	A Clinical Trial to Compare Efficacy and Tolerability of Faslodex With Arimidex in Patients With Advanced breast Cancer
Fulvestrant	NCT01992952	Active, not recruiting	Fulvestrant +/- Akt Inhibition in Advanced Aromatase Inhibitor Resistant breast Cancer
Fulvestrant	NCT00635713	Completed	Second Line breast Cancer Trial
Fulvestrant	NCT02491983	Completed	Study to Evaluate the Efficacy and Safety of Palbociclib in Combination With Fulvestrant or Letrozole in Patients With ER+, HER2- Locally Advanced or Metastatic breast Cancer
Fulvestrant	NCT02340221	Active, not recruiting	A Study of Taselisib + Fulvestrant Versus Placebo + Fulvestrant in Participants With Advanced or Metastatic breast Cancer Who Have Disease Recurrence or Progression During or After Aromatase Inhibitor Therapy
Fulvestrant	NCT00065325	Completed	The Evaluation of the Efficacy and Tolerability of FASLODEX (Fulvestrant) and AROMASIN (Exemestane) in Hormone Receptor Positive Postmenopausal Women With Advanced breast Cancer
Fulvestrant	NCT02422615	Active, not recruiting	Study of Efficacy and Safety of LEE011 in Men and Postmenopausal Women With Advanced breast Cancer.
Fulvestrant	NCT00259090	Completed	Anti-tumour Effects & Tolerability of Faslodex Alone or in Combination With Arimidex in Post Menopausal Women Prior to Surgery for Primary breast Cancer
Fulvestrant	NCT00811369	Completed	Trial to Evaluate the Therapeutic Benefit of Fulvestrant in Combination With ZACTIMA in Postmenopausal Women With Bone Predominant, Hormone Receptor Positive Metastatic breast Cancer
Fulvestrant	NCT00451555	Completed	Enzastaurin Plus Fulvestrant vs. Placebo Plus Fulvestrant in breast Cancer
Fulvestrant	NCT01602380	Active, not recruiting	A Global Study to Compare the Effects of Fulvestrant and Arimidex in a Subset of Patients With breast Cancer.
Fulvestrant	NCT00754325	Completed	Randomized Trial of Fulvestrant With or Without Dasatinib in Men and Postmenopausal Women Who Have Hormone Receptor-positive Advanced breast Cancer Previously Treated With an Aromatase Inhibitor
Fulvestrant	NCT02692755	Active, not recruiting	Palbociclib / Letrozole or Fulvestrant in African American Women With HR+ HER2- breast Cancer
Fulvestrant	NCT02690480	Active, not recruiting	Fulvestrant (F)+Placebo vs F+Palbociclib First Line for Postmenopausal Hormone Receptor+ Advanced breast Cancer
Fulvestrant	NCT02216786	Active, not recruiting	A Randomized Study of AZD2014 in Combination With Fulvestrant in Metastatic or Advanced breast Cancer
Fulvestrant	NCT03541863	Completed	Treatment After Progression of Fulvestrant Among Metastatic breast Cancer Patients
Fulvestrant	NCT02049957	Completed	Safety and Efficacy Study of Sapanisertib in Combination With Exemestane or Fulvestrant in Postmenopausal Women With Estrogen Receptor Positive/Human Epidermal Growth Factor Receptor 2 Negative (ER+/HER2-) Metastatic breast Cancer
Fulvestrant	NCT00241449	Completed	A Trial Comparing the Efficacy and Tolerability of Faslodex With Nolvadex in Postmenopausal Women With Advanced breast Cancer
Fulvestrant	NCT00012025	Completed	ICI 182780 in Treating Women With Metastatic breast Cancer
Fulvestrant	NCT01437566	Completed	Study of GDC-0941 or GDC-0980 With Fulvestrant Versus Fulvestrant in Advanced or Metastatic breast Cancer in Participants Resistant to Aromatase Inhibitor Therapy
Fulvestrant	NCT02756364	Completed	MLN0128 in Combination With Fulvestrant in Women With Advanced or Metastatic breast Cancer After Aromatase Inhibitor Therapy
Fulvestrant	NCT01339442	Completed	BKM120 and Fulvestrant for Treating Postmenopausal Patients With Estrogen Receptor-Positive Stage IV breast Cancer
Fulvestrant	NCT02447328	Active, not recruiting	A Single Arm, Tolerability and Safety Phase IV Study of Fulvestrant(Faslodex® ) as 2nd Line and Later Therapy in Postmenopausal Women With Locally Advanced or Metastatic breast Cancer
Fulvestrant	NCT00816582	Active, not recruiting	PET/CT Guided Fulvestrant Therapy for Patients With Recurrent or Metastatic breast Cancer
Fulvestrant	NCT03584009	Active, not recruiting	A Phase II Study Comparing The Efficacy Of Venetoclax + Fulvestrant Vs. Fulvestrant In Women With Estrogen Receptor-Positive, Her2-Negative Locally Advanced Or Metastatic breast Cancer Who Experienced Disease Recurrence Or Progression During Or After CDK4/6 Inhibitor Therapy
Fulvestrant	NCT01942135	Active, not recruiting	Palbociclib (PD-0332991) Combined With Fulvestrant In Hormone Receptor+ HER2-Negative Metastatic breast Cancer After Endocrine Failure (PALOMA-3)
Fulvestrant	NCT02536742	Active, not recruiting	Palbociclib in Molecularly Characterized ER-positive/HER2-negative Metastatic breast Cancer
Fulvestrant	NCT02894398	Active, not recruiting	Study in Women With Advanced breast Cancer Receiving Palbociclib With AI or Fulvestrant
Fulvestrant	NCT01441947	Active, not recruiting	Cabozantinib in Women With Metastatic Hormone-Receptor-Positive breast Cancer
Fulvestrant	NCT01202591	Completed	Safety and Efficacy of AZD4547 in Combination With Fulvestrant vs. Fulvestrant Alone in ER+ breast Cancer Patients
Fulvestrant	NCT02983071	Active, not recruiting	G1T38, a CDK 4/6 Inhibitor, in Combination With Fulvestrant in Hormone Receptor-Positive, HER2-Negative Locally Advanced or Metastatic breast Cancer
Fulvestrant	NCT00681369	Completed	Observational Usage Study of Faslodex in Patients Suffering From Initial breast Cancer in France
Fulvestrant	NCT00272740	Completed	SAKK - a Trial to Evaluate Antitumor Efficacy of Faslodex® After Aromatase Inhibitor Failure in Advanced breast Cancer
Fulvestrant	NCT00878930	Completed	Parameters of Acceptability, Compliance and Efficacy of Fulvestrant in Post-menopausal Patients With Advance breast Cancer
Fulvestrant	NCT03633331	Active, not recruiting	Palbociclib and Letrozole or Fulvestrant in Treating Patients With Estrogen Receptor Positive, HER2 Negative Metastatic breast Cancer
Fulvestrant	NCT01797120	Completed	Study of Fulvestrant +/- Everolimus in Post-Menopausal, Hormone-Receptor + Metastatic breast Ca Resistant to AI
Fulvestrant	NCT01171417	Completed	A Treatment With Fulvestrant and Exemestane in Postmenopausal Patients With Advanced Hormone Receptor-Positive (HR) + breast Cancer
Fulvestrant	NCT01142401	Active, not recruiting	Fulvestrant With or Without Bortezomib in Patients With Inoperable Locally Advanced or Metastatic Estrogen Receptor Positive breast Cancer
Fulvestrant	NCT02970682	Completed	SFX-01 in the Treatment and Evaluation of Metastatic breast Cancer
Fulvestrant	NCT00880711	Completed	Faslodex International Observational Non-Interventional Study in Advanced breast Cancer (BC)
Fulvestrant	NCT00057941	Completed	Anastrozole and ZD1839 Compared With Fulvestrant and ZD1839 in Postmenopausal Women w/ Metastatic breast Cancer
Fulvestrant	NCT00082810	Completed	Tipifarnib and Fulvestrant in Hormone Receptor-Positive Metastatic breast Cancer
Fulvestrant	NCT02675231	Active, not recruiting	A Study of Abemaciclib (LY2835219) in Women With HR+, HER2+ Locally Advanced or Metastatic breast Cancer
Fulvestrant	NCT02219789	Completed	Alisertib and Fulvestrant in Treating Patients With Hormone Receptor Positive breast Cancer That is Metastatic or Locally Advanced and Cannot Be Removed by Surgery
Fulvestrant	NCT02384239	Active, not recruiting	A Study of Palbociclib in Combination With Fulvestrant or Tamoxifen as Treatment for Metastatic breast Cancer
Fulvestrant	NCT00626106	Completed	QUILT-2.015: A Study of AMG 479 With Exemestane or Fulvestrant in Postmenopausal Women With Hormone Receptor Positive Locally Advanced or Metastatic breast Cancer
Fulvestrant	NCT01344031	Completed	MK2206 in Combination With Anastrozole, Fulvestrant, or Anastrozole and Fulvestrant in Treating Postmenopausal Women With Metastatic breast Cancer
Fulvestrant	NCT02599714	Active, not recruiting	Study of AZD2014 and Palbociclib in Patients With Estrogen Receptor Positive (ER+) Metastatic breast Cancer
Fulvestrant	NCT02964507	Active, not recruiting	Dose Escalation and Expansion Study of GSK525762 in Combination With Fulvestrant in Subjects With Hormone Receptor-positive (HR+)/Human Epidermal Growth Factor Receptor 2 Negative (HER2-) Advanced or Metastatic breast Cancer
Fulvestrant	NCT02763566	Active, not recruiting	A Study of Abemaciclib (LY2835219) in Participants With breast Cancer
Fulvestrant	NCT00390455	Completed	Fulvestrant With or Without Lapatinib in Treating Postmenopausal Women With Stage III or Stage IV breast Cancer That is Hormone Receptor-Positive
Fulvestrant	NCT02333370	Active, not recruiting	A Phase Ib Dose Escalation Study of the Combination of LEE011 With Letrozole and Dose Expansion of LEE011 With Hormonal Therapy for the Treatment of Pre-(With Goserelin) and Postmenopausal Women With Hormone Receptor Positive, HER2-negative, Advanced breast Cancer
Fulvestrant	NCT01953588	Active, not recruiting	Fulvestrant and/or Anastrozole in Treating Postmenopausal Patients With Stage II-III breast Cancer Undergoing Surgery
Fulvestrant	NCT01597193	Completed	Safety Study of Enzalutamide (MDV3100) in Patients With Incurable breast Cancer
Fulvestrant	NCT02657343	Active, not recruiting	An Open-Label, Phase Ib/II Clinical Trial Of Cdk 4/6 Inhibitor, Ribociclib (Lee011), In Combination With Trastuzumab Or T-Dm1 For Advanced/Metastatic Her2-Positive breast Cancer.
Fulvestrant	NCT03007979	Active, not recruiting	Alternative Dosing Schedule of Palbociclib in Metastatic Hormone Receptor Positive breast Cancer
Fulvestrant	NCT01231659	Completed	Safety and Efficacy of RAD001 (Everolimus) in Combination With Letrozole in the Treatment of Postmenopausal Women With Locally Advanced or Metastatic breast Cancer
Fulvestrant	NCT02057133	Active, not recruiting	A Study of LY2835219 (Abemaciclib) in Combination With Therapies for breast Cancer That Has Spread
Fulvestrant	NCT02630693	Completed	Two Different Schedules of Palbociclib + Second Line Endocrine Therapy in Estrogen Receptor Positive, HER2 Neg Advanced/Metastatic breast Cancer
Fulvestrant	NCT00046371	Completed	Safety and Immunological Response Rate Study of THERATOPE® Vaccine in Metastatic breast Cancer Patients
Fulvestrant	NCT01296555	Active, not recruiting	A Dose Escalation Study Evaluating the Safety and Tolerability of GDC-0032 in Participants With Locally Advanced or Metastatic Solid Tumors or Non-Hodgkin's Lymphoma (NHL) and in Combination With Endocrine Therapy in Locally Advanced or Metastatic Hormone Receptor-Positive breast Cancer
Fulvestrant	NCT02291913	Completed	Everolimus Combined With Anti-estrogen Therapy in Hormone-Receptor-Positive HER-2 Negative Advanced breast Cancer
Fulvestrant	NCT02455453	Completed	Assessment of Functional Status of Estrogen Receptors in breast Cancer by Positron Emission Tomography
Fulvestrant	NCT03195192	Completed	Utilizing Multiomic Advanced Diagnostics to Identify CDK 4/6 Inhibitor Response Predictors and a Post-treatment Multiomic Signature for Patients With ER+/HER2- Metastatic breast Cancer
Fulvestrant	NCT02366130	Active, not recruiting	Trial of Ra-223 Dichloride in Combination With Hormonal Therapy and Denosumab in the Treatment of Patients With Hormone-Positive Bone-Dominant Metastatic breast Cancer
Fulvestrant	NCT01701050	Completed	Characterization of Circulating Tumor Cells (CTC) From Patients With Metastatic breast Cancer Using the CTC-Endocrine Therapy Index
Fulvestrant	NCT00728949	Completed	A Study for Safety and Effectiveness of IMC-A12 by Itself or Combined With Antiestrogens to Treat breast Cancer
Fulvestrant	NCT04258163	Completed	Association of Survival With Maintenance Therapy in Patients With Metastatic breast Cancer After First-line Chemotherapy
Fulvestrant	NCT03321981	Active, not recruiting	MCLA-128 With Trastuzumab/Chemotherapy in HER2+ and With Endocrine Therapy in ER+ and Low HER2 breast Cancer
Fulvestrant	NCT02734615	Active, not recruiting	Phase I/Ib Trial of LSZ102 Single Agent or LSZ102 + LEE011 or LSZ102 + BYL719 in ER+ breast Cancers
Fulvestrant	NCT01626222	Completed	4EVER - Efficacy, Safety, Health Economics, Translational Research of Postmenopausal Women With Estrogen Receptor Positive Locally Advanced or Metastatic breast Cancer
Rotigotine	NCT00265733	Completed	Paclitaxel Poliglumex and Capecitabine in Treating Patients With Metastatic breast Cancer
Adenosine	NCT00833963	Completed	A Study of Pregnancy and Pregnancy Outcomes in Women With breast Cancer Treated With Trastuzumab, Pertuzumab in Combination With Trastuzumab, or Ado-Trastuzumab Emtansine
Adenosine	NCT03529110	Active, not recruiting	DS-8201a Versus T-DM1 for Human Epidermal Growth Factor Receptor 2 (HER2)-Positive, Unresectable and/or Metastatic breast Cancer Previously Treated With Trastuzumab and Taxane [DESTINY-breast 03]
Adenosine	NCT01983501	Completed	A Study of Tucatinib (ONT-380) Combined With Ado-trastuzumab Emtansine (T-DM1) in Patients With HER2+ breast Cancer
Adenosine	NCT02226276	Active, not recruiting	Copper Cu 64-DOTA-Trastuzumab PET in Predicting Response to Treatment With Ado-Trastuzumab Emtansine in Patients With Metastatic HER2 Positive breast Cancer
Adenosine	NCT03505736	Completed	Stress Test in Detecting Heart Damage in Premenopausal Women With Stage I-III breast Cancer
Adenosine	NCT01904903	Completed	Cardiac Safety Study in Patients With HER2 + breast Cancer
Adenosine	NCT02038010	Completed	BYL719 + T-DM1 in HER2(+) Metastatic breast Cancer Pts Who Progress on Prior Trastuzumab & Taxane Tx
Adenosine	NCT03109080	Active, not recruiting	Olaparib & Radiation Therapy for Patients Triple Negative breast Cancer (TNBC)
Adenosine	NCT02286778	Completed	Eradication of Malignant Carcinoma in the breast Tissue
Adenosine	NCT02229149	Active, not recruiting	Phase 2 Study of Standard Chemotherapy With Trastuzumab, Plus or Minus Pertuzumab, for Pre-treated Metastatic breast Cancer
Adenosine	NCT01816035	Completed	Trastuzumab Emtansine in Treating Patients With HER2-Positive Metastatic or Locally Advanced breast Cancer That Cannot Be Removed by Surgery
Adenosine	NCT03329937	Completed	Study Evaluating the Antitumor Activity and Safety of Niraparib as Neoadjuvant Treatment in Participants With breast Cancer
Adenosine	NCT00932373	Completed	A Study of Trastuzumab-MCC-DM1 Administered Intravenously to Patients With HER2-Positive Metastatic breast Cancer Who Have Previously Received a Trastuzumab-Containing Regimen
Adenosine	NCT00928330	Completed	Trastuzumab and Trastuzumab-MCC-DM1 Administered Intravenously and GDC-0941 Administered Orally to Patients With HER2-Positive Metastatic breast Cancer Who Have Progressed on Previous Trastuzumab-Based Therapy
Adenosine	NCT01565200	Active, not recruiting	HER2 Imaging Study to Identify HER2 Positive Metastatic breast Cancer Patient Unlikely to Benefit From T-DM1
Adenosine	NCT00679211	Completed	A Study of Trastuzumab-Mcc-DM1 Administered Intravenously to Patients With HER2-Positive Metastatic breast Cancer
Adenosine	NCT01513083	Completed	A Study of Trastuzumab Emtansine in Patients With HER2-Positive Metastatic breast Cancer and Normal or Reduced Hepatic Function
Adenosine	NCT01702571	Completed	A Study of Trastuzumab Emtansine in Participants With Human Epidermal Growth Factor Receptor 2 (HER2)-Positive breast Cancer Who Have Received Prior Anti-HER2 And Chemotherapy-based Treatment
Adenosine	NCT00509769	Completed	A Study of Trastuzumab Emtansine (Trastuzumab-MCC-DM1) Administered Intravenously to Patients With Human Epidermal Growth Factor Receptor 2 (HER2)-Positive Metastatic breast Cancer
Adenosine	NCT01419197	Completed	A Study of Trastuzumab Emtansine in Comparison With Treatment of Physician's Choice in Participants With HER2-positive breast Cancer Who Have Received at Least Two Prior Regimens of HER2-directed Therapy
Adenosine	NCT01196052	Completed	A Study of Trastuzumab Emtansine (T-DM1) Sequentially With Anthracycline-based Chemotherapy, as Adjuvant or Neoadjuvant Therapy for Patients With Early Stage Herceptin (HER)2-positive breast Cancer
Adenosine	NCT03894410	Completed	Real World Study of Lapatinib Among Metastatic breast Cancer Patients
Adenosine	NCT01772472	Active, not recruiting	A Study of Trastuzumab Emtansine Versus Trastuzumab as Adjuvant Therapy in Patients With HER2-Positive breast Cancer Who Have Residual Tumor in the breast or Axillary Lymph Nodes Following Preoperative Therapy (KATHERINE)
Adenosine	NCT02658734	Completed	A Study of Trastuzumab Emtansine in Indian Patients With Human Epidermal Growth Factor Receptor 2 (HER2)-Positive Unresectable Locally Advanced or Metastatic breast Cancer Who Have Received Prior Treatment With Trastuzumab and a Taxane
Adenosine	NCT03153163	Completed	Study of the Pharmacokinetics and Safety of Trastuzumab Emtansine in Chinese Participants With Locally Advanced Inoperable or Metastatic HER2+ breast Cancer
Adenosine	NCT02924883	Completed	A Study to Evaluate the Efficacy and Safety of Trastuzumab Emtansine in Combination With Atezolizumab or Atezolizumab-Placebo in Participants With Human Epidermal Growth Factor-2 (HER2) Positive Locally Advanced or Metastatic breast Cancer (BC) Who Received Prior Trastuzumab and Taxane Based Therapy
Adenosine	NCT00875979	Completed	A Study of Trastuzumab Emtansine (Trastuzumab-MCC-DM1, T-DM1) in Combination With Pertuzumab Administered to Patients With Human Epidermal Growth Factor Receptor-2 (HER2)-Positive Locally Advanced or Metastatic breast Cancer Who Have Previously Received Trastuzumab
Adenosine	NCT00679341	Completed	A Study of the Efficacy and Safety of Trastuzumab Emtansine (Trastuzumab-MCC-DM1) vs. Trastuzumab (Herceptin®) and Docetaxel (Taxotere®) in Patients With Metastatic HER2-positive breast Cancer Who Have Not Received Prior Chemotherapy for Metastatic Disease
Adenosine	NCT00943670	Completed	Corrected QT Interval Effects of Trastuzumab Emtansine (T-DM1) in Patients With Human Epidermal Growth Factor Receptor 2 (HER2)-Positive Locally Advanced or Metastatic breast Cancer and the Safety and Tolerability of Combined T-DM1 and Pertuzumab in Patients With Early Disease Progression
Adenosine	NCT01853748	Active, not recruiting	T-DM1 vs Paclitaxel/Trastuzumab for breast (ATEMPT Trial)
Adenosine	NCT02073916	Completed	T-DM1 With Abraxane and Lapatinib for Metastatic HER2 Positive breast Cancer
Adenosine	NCT02390427	Active, not recruiting	Phase Ib Dose-escalation Trial of Taselisib (GDC-0032) in Combination With Anti-HER2 Therapies in Participants With Advanced HER2+ breast Cancer
Adenosine	NCT03084939	Active, not recruiting	Efficacy and Safety of Trastuzumab Emtansine in Chinese Participants With Human Epidermal Growth Factor Receptor 2 (HER2)-Positive Locally Advanced or Metastatic breast Cancer
Adenosine	NCT00934856	Completed	A Study of Trastuzumab Emtansine (T-DM1) in Combination With Docetaxel, and Potentially Pertuzumab, in Participants With Advanced breast Cancer
Adenosine	NCT00829166	Completed	A Study of Trastuzumab Emtansine Versus Capecitabine + Lapatinib in Participants With HER2-positive Locally Advanced or Metastatic breast Cancer
Adenosine	NCT00951665	Completed	A Study of Trastuzumab Emtansine, Paclitaxel, and Pertuzumab in Patients With HER2-Positive, Locally Advanced or Metastatic breast Cancer
Adenosine	NCT01120184	Completed	A Study of Trastuzumab Emtansine (T-DM1) Plus Pertuzumab/Pertuzumab Placebo Versus Trastuzumab [Herceptin] Plus a Taxane in Participants With Metastatic breast Cancer (MARIANNE)
Adenosine	NCT02131064	Completed	A Study Evaluating Trastuzumab Emtansine Plus Pertuzumab Compared With Chemotherapy Plus Trastuzumab and Pertuzumab for Participants With Human Epidermal Growth Factor Receptor 2 (HER2)-Positive breast Cancer
Adenosine	NCT01966471	Active, not recruiting	A Study of Trastuzumab Emtansine (Kadcyla) Plus Pertuzumab (Perjeta) Following Anthracyclines in Comparison With Trastuzumab (Herceptin) Plus Pertuzumab and a Taxane Following Anthracyclines as Adjuvant Therapy in Participants With Operable HER2-Positive Primary breast Cancer
Adenosine	NCT02605915	Completed	Safety and Pharmacokinetics of Atezolizumab Combination Treatments in Participants With HER2-Positive and HER2-Negative breast Cancer
Ixabepilone	NCT00924352	Completed	Trial of Dasatinib Plus Ixabepilone in 2nd or 3rd Line Metastatic breast Cancer
Ixabepilone	NCT00866905	Completed	Ixabepilone and Cyclophosphamide as Neoadjuvant Therapy in HER-2 Negative breast Cancer
Ixabepilone	NCT00821886	Completed	Neoadjuvant Ixabepilone/Carboplatin/Trastuzumab in HER2-Positive Locally Advanced breast Cancer
Ixabepilone	NCT00825734	Completed	Phase I/II Trial of Sorafenib Plus Ixabepilone in HER2-Negative Metastatic breast Cancer
Ixabepilone	NCT00568022	Completed	A Phase I Study of Ixabepilone in Combination With Capecitabine in Japanese Patients With Metastatic breast Cancer
Ixabepilone	NCT00490646	Completed	A Phase II Combination of Trastuzumab and Ixabepilone Versus Trastuzumab and Docetaxel in Patients With Advanced and/or Metastatic breast Cancer
Ixabepilone	NCT01075100	Completed	Ixabepilone + Carboplatin Metastatic breast Cancer
Ixabepilone	NCT01027208	Completed	A Rollover Study of Ixabepilone (BMS-247550) In Patients With Metastatic breast Cancer Previously Treated With An Anthracycline
Ixabepilone	NCT00455533	Completed	Study to Assess Effectiveness of Giving Combination of Standard Chemotherapy Drugs Versus Combination of Standard Chemotherapy and New Drug Ixabepilone When Given Before Surgical Removal of Early Stage breast Cancer
Ixabepilone	NCT01097642	Completed	Neo-Adjuvant Study in Triple Negative breast Cancer Patients
Ixabepilone	NCT00593827	Completed	Phase II Trial of Weekly or Every 3-week Ixabepilone for Patients With Metastatic breast Cancer
Ixabepilone	NCT01019577	Completed	Clinical Study of Ixabepilone (BMS-247550) by Every-3-week Dosing Regimen in Patients With Metastatic breast Cancer Previously Treated With an Anthracycline and Who Are Taxane Resistant
Ixabepilone	NCT00627978	Completed	Phase II Study of Ixabepilone in Metastatic breast Cancer and Its Effects on the Ultrastructure of Neurons
Ixabepilone	NCT00879086	Completed	A Study Comparing Eribulin Mesylate and Ixabepilone in Causing or Exacerbating Neuropathy in Patients With Advanced breast Cancer
Ixabepilone	NCT00633464	Completed	Randomized Phase II Study of Ixabepilone Alone and Ixabepilone Plus Cetuximab as First-Line Treatment for Female Subjects With Triple Negative Locally Advanced Non-resectable and/or Metastatic breast Cancer
Ixabepilone	NCT00370552	Completed	A Trial of 2 Schedules of Ixabepilone Plus Bevacizumab and Paclitaxel Plus Bevacizumab for breast Cancer
Ixabepilone	NCT00045097	Completed	Ixabepilone in Treating Patients With Locally Advanced or Metastatic breast Cancer
Ixabepilone	NCT00630032	Active, not recruiting	Safety and Efficacy Comparison of Docetaxel and Ixabepilone in Non Metastatic Poor Prognosis breast Cancer
Ixabepilone	NCT00020904	Completed	BMS-247550 in Treating Women With Metastatic breast Cancer
Ixabepilone	NCT00789581	Completed	A Randomized Trial of Ixempra Versus Taxol in Adjuvant Therapy of Triple Negative breast Cancer
Ixabepilone	NCT01084057	Completed	Ixabepilone and Vorinostat in Treating Patients With Metastatic breast Cancer
Ixabepilone	NCT00637897	Completed	Paricalcitol and Chemotherapy in Treating Women With Metastatic breast Cancer
Ixabepilone	NCT00082433	Completed	Epothilone (Ixabepilone) Plus Capecitabine Versus Capecitabine Alone in Patients With Advanced breast Cancer
Ixabepilone	NCT00077376	Completed	Trastuzumab, Ixabepilone, and Carboplatin in Treating Patients With HER2/Neu-Positive Metastatic breast Cancer
Ixabepilone	NCT00080262	Completed	Novel Epothilone (BMS-247550) in Patients With Metastatic breast Cancer (MBC)
Ixabepilone	NCT00080301	Completed	Novel Epothilone Plus Capecitabine Versus Capecitabine Alone in Patients With Advanced breast Cancer
Ixabepilone	NCT00877500	Active, not recruiting	Ixabepilone in Treating Participants With Significant Residual Disease of HER2/Neu Negative Invasive breast Cancer After Systemic Therapy
Ixabepilone	NCT01416389	Completed	A Study of LY2523355 in Participants With breast Cancer
Ixabepilone	NCT01446016	Completed	Chloroquine With Taxane Chemotherapy for Advanced or Metastatic breast Cancer After Anthracycline Failure (CAT)
Ixabepilone	NCT00785291	Active, not recruiting	Paclitaxel, Nab-paclitaxel, or Ixabepilone With or Without Bevacizumab in Treating Patients With Stage IIIC or Stage IV breast Cancer
Ixabepilone	NCT00005807	Completed	Treating Patients With Advanced Solid Tumors, breast Cancer or Recurrent Ovarian Cancer
Ixabepilone	NCT01492101	Completed	The BEACON Study (breast Cancer Outcomes With NKTR-102)
Ixabepilone	NCT02915744	Completed	A Study of Etirinotecan Pegol (NKTR-102) Versus Treatment of Physician's Choice (TPC) in Patients With Metastatic breast Cancer Who Have Stable Brain Metastases and Have Been Previously Treated With an Anthracycline, a Taxane, and Capecitabine
Ixabepilone	NCT02263495	Completed	Eribulin Plus Gemcitabine (EG) vs Paclitaxel Plus Gemcitabine (PG) in HER2-Negative Metastatic breast Cancer
Ixabepilone	NCT01156753	Completed	A Study of CDX-011 (CR011-vcMMAE) in Patients With Advanced GPNMB-expressing breast Cancer
Bexarotene	NCT00055991	Completed	Bexarotene in Preventing breast Cancer in Women at Genetic Risk
Bexarotene	NCT00003752	Completed	Bexarotene in Treating Patients With Metastatic breast Cancer
Epinephrine	NCT02525718	Completed	Selective Intraoperative Administration of Local Anesthesia in breast Reconstruction
Epinephrine	NCT02741232	Completed	Comparison of Perioperative Opioid Consumption Following Pectoral Nerve Block for breast Cancer Surgery
Epinephrine	NCT02946294	Completed	Modified Pectoral Nerves Block Versus Serratus Plane Block in Major breast Cancer Surgery
Epinephrine	NCT00468715	Active, not recruiting	Bicalutamide in Treating Patients With Metastatic breast Cancer
Epinephrine	NCT03761420	Active, not recruiting	Adjuvant Endocrine Therapy in Early Stage breast Cancer: Adherence and Clinical Outcome
Epinephrine	NCT00007904	Completed	Adjuvant Stage 2-3A breast Cancer With Positive Lymph Nodes
Epinephrine	NCT00645138	Completed	Comparison of Paravertebral Block With General Anesthesia in Patients Undergoing breast Cancer Surgery
Epinephrine	NCT01796041	Completed	Intraoperative Imaging of breast Cancer With Indocyanine Green
Epinephrine	NCT01089933	Completed	Reducing Pain and Disability After breast Cancer Surgery
Epinephrine	NCT00665782	Completed	Measuring Stress in Women With Newly Diagnosed Stage I, Stage II, or Stage III breast Cancer or Ductal Carcinoma In Situ of the breast
Epinephrine	NCT00186121	Completed	Estradiol Suppression for the Treatment of Metastatic breast Cancer in Premenopausal Women
Epinephrine	NCT02286362	Completed	An Observational Study of the Safety of Herceptin Given Subcutaneously in Patients With Early HER2-positive breast Cancer
Epinephrine	NCT03050463	Active, not recruiting	Functional Magnetic Resonance Imaging in Assessing Affect Reactivity and Regulation in Patients With Stage 0-III breast Cancer
Epinephrine	NCT00499083	Completed	Paclitaxel, Cyclophosphamide, and Doxorubicin Followed by Autologous Dendritic Cells and Surgery With or Without Radiation Therapy and/or Hormone Therapy in Treating Women With Stage II or Stage III breast Cancer
Epinephrine	NCT00630032	Active, not recruiting	Safety and Efficacy Comparison of Docetaxel and Ixabepilone in Non Metastatic Poor Prognosis breast Cancer
Epinephrine	NCT01564056	Active, not recruiting	Adjuvant Systemic Treatment for (ER)-Positive HER2-negative breast Carcinoma in Women Over 70 According to Genomic Grade (GG): Chemotherapy + Endocrine Treatment Versus Endocrine Treatment
Epinephrine	NCT00381901	Completed	Trastuzumab for 6 Months or 1 Year in Treating Women With Nonmetastatic breast Cancer That Can Be Removed By Surgery
Netupitant	NCT03862144	Completed	NEPA to Prevent Chemotherapy Induced Nausea and Vomiting in Patients With breast Cancer
Netupitant	NCT03403712	Completed	A Study to Assess the Safety and the Efficacy of IV Fosnetupitant/Palonosetron (260 mg/0.25 mg) Combination Compared to Oral Netupitant/Palonosetron (300 mg/0.5 mg) Combination for the Prevention of CINV in AC Chemotherapy in Women With breast Cancer
Bendamustine	NCT01891227	Completed	Capecitabine + Bendamustine in Women With Pretreated Locally Advanced or Metastatic Her2-negative breast Cancer
Bendamustine	NCT00834678	Completed	Bendamustine and Erlotinib in Treating Patients With Stage IIIB, Stage IIIC, or Stage IV breast Cancer
Bendamustine	NCT00661739	Completed	A Multicentre Phase I-II Study to Investigate the Combination of Bendamustine With Weekly Paclitaxel as First or Second Line Therapy in Patients With Metastatic breast Cancer
Urea	NCT00296036	Completed	Pyridoxine and Topical Urea/Lactic Acid-Based Cream in Preventing Hand-Foot Syndrome in Patients Receiving Capecitabine for breast Cancer or Other Cancer
Urea	NCT00519168	Completed	Sleep, Circadian Hormonal Dysregulation, and breast Cancer Survival
Urea	NCT01916317	Active, not recruiting	Randomized Controlled Trial to Assess Blockade of Voltage Gated Sodium Channels During Surgery in Operable breast Cancer
Urea	NCT01964924	Completed	Trametinib and Akt Inhibitor GSK2141795 in Treating Patients With Metastatic Triple-Negative breast Cancer
Urea	NCT00444587	Completed	A Study of Herceptin (Trastuzumab) in Combination With 2nd-Line Chemotherapy in Patients With HER2 Positive Metastatic breast Cancer.
Urea	NCT02247830	Active, not recruiting	Management Radiodermatitis in Patients With breast or Head and Neck Cancer
Urea	NCT01433562	Completed	Efficacy and Safety of DLBS1425 as Neoadjuvant in Stage II or III breast Cancer Patients
Urea	NCT01684215	Completed	A Study Of Oral Palbociclib (PD-0332991), A CDK4/6 Inhibitor, As Single Agent In Japanese Patients With Advanced Solid Tumors Or In Combination With Letrozole For The First-Line Treatment Of Postmenopausal Japanese Patients With ER (+) HER2 (-) Advanced breast Cancer
Urea	NCT00374322	Completed	Tykerb Evaluation After Chemotherapy (TEACH): Lapatinib Versus Placebo In Women With Early-Stage breast Cancer
Urea	NCT03286842	Active, not recruiting	To Study Clinical Effectiveness and Safety of Olaparib Monotherapy in Metastatic breast Cancer Patients.
Urea	NCT02964507	Active, not recruiting	Dose Escalation and Expansion Study of GSK525762 in Combination With Fulvestrant in Subjects With Hormone Receptor-positive (HR+)/Human Epidermal Growth Factor Receptor 2 Negative (HER2-) Advanced or Metastatic breast Cancer
Urea	NCT01889238	Active, not recruiting	Safety and Efficacy Study of Enzalutamide in Patients With Advanced, Androgen Receptor-Positive, Triple Negative breast Cancer
Urea	NCT00054132	Completed	Erlotinib Hydrochloride and Bevacizumab in Treating Patients With Stage IV breast Cancer
Urea	NCT02650193	Completed	A Study Of The Safety And Effects Of One Or More Doses Of HSP-130 Injected Under The Skin In Women With breast Cancer That Has Not Spread To Distant Sites In The Body.
Urea	NCT02007512	Active, not recruiting	Efficacy and Safety Study of Enzalutamide in Combination With Exemestane in Patients With Advanced breast Cancer
Goserelin	NCT00322348	Completed	Study of Zoladex Given Every 12 Weeks Versus Given Every Month in Advanced breast Cancer (ABC) Pre-menopausal Women
Goserelin	NCT00010010	Completed	Exemestane Plus Goserelin in Treating Premenopausal Women With Metastatic breast Cancer
Goserelin	NCT01712893	Completed	Simultaneous Versus Sequential Use of Adjuvant Chemotherapy and GnRHa in Treating ER+,Premenopausal breast Cancer
Goserelin	NCT01073865	Completed	Study to Compare Zoladex™ 10.8 mg With Zoladex 3.6 mg in Pre-menopausal Women With breast Cancer
Goserelin	NCT00031850	Completed	Raloxifene and Goserelin in Preventing breast Cancer in Women With a Family History of breast Cancer
Goserelin	NCT00186121	Completed	Estradiol Suppression for the Treatment of Metastatic breast Cancer in Premenopausal Women
Goserelin	NCT02586675	Active, not recruiting	TEEL Study- Phase 1 Tamoxifen and Ribociclib (LEE011) in Advanced ER+ (HER2 Negative) breast Cancer
Goserelin	NCT02483767	Completed	Gonadotropin-Releasing Hormone Agonist for the Preservation of Ovarian Function During Chemotherapy in Premenopausal breast Cancer
Goserelin	NCT00605267	Completed	Arimidex/Tamoxifen Neo Adjuvant Study in Premenopausal Patients With breast Cancer Under Anti Hormonal Treatment
Goserelin	NCT03423199	Active, not recruiting	PAlbociclib Plus Tamoxifen for the Treatment of Hormone Receptor-positive, HER2-negative Advanced breast Cancer Women - Asian studY
Goserelin	NCT02333370	Active, not recruiting	A Phase Ib Dose Escalation Study of the Combination of LEE011 With Letrozole and Dose Expansion of LEE011 With Hormonal Therapy for the Treatment of Pre-(With Goserelin) and Postmenopausal Women With Hormone Receptor Positive, HER2-negative, Advanced breast Cancer
Goserelin	NCT01530607	Completed	Administration During Chemotherapy to Reduce Ovarian Failure Following Chemotherapy in Early Stage, Hormone-Receptor Negative breast Cancer
Goserelin	NCT02278120	Active, not recruiting	Study of Efficacy and Safety in Premenopausal Women With Hormone Receptor Positive, HER2-negative Advanced breast Cancer
Goserelin	NCT00068601	Completed	S0230 Goserelin in Preventing Ovarian Failure in Women Receiving Chemotherapy for breast Cancer
Goserelin	NCT02058381	Completed	A Phase Ib Dose De-escalation Study With BYL719 in Premenopausal Patients With Locally Advanced or Metastatic breast Cancer
Goserelin	NCT00427245	Completed	Goserelin in Preventing Early Menopause in Premenopausal Women Undergoing Chemotherapy for Stage I, Stage II, or Stage III breast Cancer
Goserelin	NCT03628066	Active, not recruiting	Biological and Clinical Effects of Palbociclib With Ovarian Suppression and Letrozole in the Neoadjuvant Treatment of breast Cancer
Goserelin	NCT01942135	Active, not recruiting	Palbociclib (PD-0332991) Combined With Fulvestrant In Hormone Receptor+ HER2-Negative Metastatic breast Cancer After Endocrine Failure (PALOMA-3)
Goserelin	NCT00827307	Completed	Zoladex Plus Tamoxifen in breast Cancer
Goserelin	NCT03096847	Completed	Study for Women and Men With Hormone-receptor Positive Locally Advanced or Metastatic breast Cancer
Goserelin	NCT01674140	Active, not recruiting	S1207 Hormone Therapy With or Without Everolimus in Treating Patients With breast Cancer
Goserelin	NCT01638247	Completed	Tamoxifen +/- GnRH Analogue vs Aromatase Inhibitor + GnRH Analogue in Male breast Cancer Patients
Goserelin	NCT03671330	Active, not recruiting	Efficacy and Safety of Ribociclib in Pre- and Postmenopausal Chinese Women With HR Positive, HER2-negative, Advanced breast Cancer.
Goserelin	NCT03007979	Active, not recruiting	Alternative Dosing Schedule of Palbociclib in Metastatic Hormone Receptor Positive breast Cancer
Goserelin	NCT02115282	Active, not recruiting	Exemestane With or Without Entinostat in Treating Patients With Recurrent Hormone Receptor-Positive breast Cancer That is Locally Advanced or Metastatic
Goserelin	NCT02003209	Active, not recruiting	Docetaxel, Carboplatin, Trastuzumab, and Pertuzumab With or Without Estrogen Deprivation in Treating Patients With Hormone Receptor-Positive, HER2-Positive Operable or Locally Advanced breast Cancer
Goserelin	NCT00432172	Completed	Selective Neoadjuvant Treatment According to Immunohistochemical Subtype for HER2 Negative breast Cancer Patients
Goserelin	NCT02221999	Active, not recruiting	Weekly Paclitaxel and Cisplatin to Treat Hormone Receptor Positive and Triple Negative breast Cancer Patients
Goserelin	NCT03272477	Active, not recruiting	Study to Compare Neoadjuvant Combination of Trastuzumab and Pertuzumab With Concurrent Taxane Chemotherapy or Endocrine Therapy and Quality of Life Assessment Under Adjuvant Therapy in Operable HER2+/HR+ breast Cancer Patients
Goserelin	NCT00047099	Completed	Combination Chemotherapy in Treating Women With breast Cancer
Goserelin	NCT00002582	Completed	Tamoxifen, Ovarian Ablation, and/or Chemotherapy in Treating Women With Stage I, Stage II, or Stage IIIA breast Cancer
Goserelin	NCT00002580	Completed	Tamoxifen, Ovarian Ablation, and/or Combination Chemotherapy in Treating Premenopausal Women With Stage I, Stage II, or Stage IIIA Invasive breast Cancer
Goserelin	NCT02983071	Active, not recruiting	G1T38, a CDK 4/6 Inhibitor, in Combination With Fulvestrant in Hormone Receptor-Positive, HER2-Negative Locally Advanced or Metastatic breast Cancer
Histamine	NCT01730612	Completed	ImmunoTEP au 68-Ga- IMP-288 for Patients With a Recurrence of HER2 Negative breast Carcinoma Expressing CEA
Histamine	NCT00736333	Completed	A Study to Evaluate Safety and Tolerability in Patients With Metastatic breast Cancer Receiving Treatment With Caelyx (Study P04878)(COMPLETED)
Histamine	NCT00364195	Completed	Tesmilifene in Combination With Docetaxel in the Treatment of Metastatic breast Cancer
Histamine	NCT00364754	Completed	Pharmacokinetic Study of Tesmilifene (YMB1002) Plus Epirubicin and Cyclophosphamide in Metastatic breast Cancer
Histamine	NCT01332630	Completed	TPI 287 in breast Cancer Metastatic to the Brain
Histamine	NCT04435028	Completed	Ketotifen: as a Cardioprotective Agent in breast Cancer Patients Receiving Anthracycline-containing Chemotherapy
Alpelisib	NCT03386162	Active, not recruiting	SAFIR PI3K A Phase II Randomized Trial Comparing Alpelisib and Fulvestrant Versus Chemotherapy as Maintenance Therapy in Patients With PIK3CA Mutated Advanced breast Cancer
Alpelisib	NCT02437318	Active, not recruiting	Study Assessing the Efficacy and Safety of Alpelisib Plus Fulvestrant in Men and Postmenopausal Women With Advanced breast Cancer Which Progressed on or After Aromatase Inhibitor Treatment.
Alpelisib	NCT02379247	Active, not recruiting	BYL719 and Nab-Paclitaxel in Locally Recurrent or Metastatic HER-2 Negative breast Cancer
Alpelisib	NCT02734615	Active, not recruiting	Phase I/Ib Trial of LSZ102 Single Agent or LSZ102 + LEE011 or LSZ102 + BYL719 in ER+ breast Cancers
Alpelisib	NCT02167854	Active, not recruiting	Open-Label Study Evaluating the Safety and Tolerability of LJM716, BYL719 and Trastuzumab in Patients With Metastatic HER2+ breast Cancer
Alpelisib	NCT01870505	Completed	BYL719 Plus Letrozole or Exemestane for Patients With Hormone-Receptor Positive Locally-Advanced Unresectable or Metastatic breast Cancer
Alpelisib	NCT02058381	Completed	A Phase Ib Dose De-escalation Study With BYL719 in Premenopausal Patients With Locally Advanced or Metastatic breast Cancer
Alpelisib	NCT02051751	Completed	A Study to Evaluate the Potential Benefit of the Addition of BYL719 to Paclitaxel in the Treatment of breast Cancer and Head-and-neck Cancer
Alpelisib	NCT01872260	Active, not recruiting	Study of LEE011, BYL719 and Letrozole in Advanced ER+ breast Cancer
Alpelisib	NCT02088684	Completed	Study of LEE011 With Fulvestrant and BYL719 or BKM120 in Advanced breast Cancer
Alpelisib	NCT01623349	Active, not recruiting	Phase I Study of the Oral PI3kinase Inhibitor BKM120 or BYL719 and the Oral PARP Inhibitor Olaparib in Patients With Recurrent Triple Negative breast Cancer or High Grade Serous Ovarian Cancer
Alpelisib	NCT01791478	Active, not recruiting	BYL719 and Letrozole in Post-Menopausal Patients With Hormone Receptor-Positive Metastatic breast Cancer
Alpelisib	NCT02038010	Completed	BYL719 + T-DM1 in HER2(+) Metastatic breast Cancer Pts Who Progress on Prior Trastuzumab & Taxane Tx
Alpelisib	NCT01300962	Completed	Study of BKM120 or BYL719 and Capecitabine in Patients With Metastatic breast Cancer
Alpelisib	NCT02077933	Completed	Study of Safety and Efficacy of Alpelisib With Everolimus or Alpelisib With Everolimus and Exemestane in Advanced breast Cancer Patients, Renal Cell Cancer and Pancreatic Tumors
Triptorelin	NCT00066703	Active, not recruiting	Triptorelin With Either Exemestane or Tamoxifen in Treating Premenopausal Women With Hormone-Responsive breast Cancer
Triptorelin	NCT00311636	Completed	Triptorelin in Preventing Early Menopause in Premenopausal Women Who Are Receiving Chemotherapy for Stage I, Stage II, or Stage III breast Cancer That Has Been Removed By Surgery
Triptorelin	NCT00975676	Completed	Study of Estrogen Levels in Premenopausal Women Who Have Undergone Surgery for breast Cancer and Are Receiving Triptorelin and Tamoxifen Citrate or Exemestane on Clinical Trial IBCSG 24-02
Triptorelin	NCT00963417	Active, not recruiting	Study of Bone Mineral Density in Women With breast Cancer Treated With Triptorelin and Tamoxifen or Exemestane on Protocol IBCSG 25-02
Triptorelin	NCT00659373	Completed	Brain Function in Premenopausal Women Receiving Tamoxifen With or Without Ovarian Function Suppression for Early-Stage breast Cancer on Clinical Trial IBCSG 24-02
Triptorelin	NCT03397537	Completed	Neoadjuvant Endocrine Therapy in breast Cancer
Triptorelin	NCT00066690	Active, not recruiting	Suppression of Ovarian Function With Either Tamoxifen or Exemestane Compared With Tamoxifen Alone in Treating Premenopausal Women With Hormone-Responsive breast Cancer
Pasireotide	NCT01356862	Completed	Pasireotide LAR Administration in Lymphocele Prevention After Axillary Node Dissection for breast Cancer
Pasireotide	NCT01372644	Completed	breast Cancer Chemoprevention by SOM230, an IGF-I Action Inhibitor: A Proof of Principle Trial
