# Supplementary material for: Drug repurposing against breast cancer by integrating drug-exposure expression profiles and drug–drug links based on graph neural network
Source: Bioinformatics. 2021 Mar 19;37(18):2930–7. doi: 10.1093/bioinformatics/btab191 (PMC8479657; doi:10.1093/bioinformatics/btab191)
Supplement: btab191_Supplementary_Data [file btab191_supplementary_data.zip › Supplementary_Data_S2.xlsx]

## Sheet: Adj
PubChem CID A	PubChem CID B	similarity	experimental	database	textmining	combined_score
137	896	0	0	0	410	410
137	936	0	0	0	151	151
137	1054	0	0	0	340	340
137	2206	0	0	0	290	290
137	2581	0	308	0	0	308
137	2719	0	0	0	218	218
137	2726	0	0	0	473	473
137	3016	0	0	0	321	321
137	3385	0	0	0	347	347
137	3826	0	0	0	323	323
137	4114	0	308	0	0	308
137	4506	0	0	0	349	349
137	4946	0	0	0	240	240
137	5394	0	0	0	314	314
137	5585	0	308	0	0	308
137	5959	0	0	0	238	238
137	5961	0	0	0	205	205
137	6032	0	0	0	184	184
137	6249	0	0	0	217	217
137	6597	0	0	0	360	360
137	12035	0	0	0	293	293
137	31703	0	0	0	157	157
137	57469	0	0	0	480	480
137	126941	0	0	0	239	239
137	2724354	0	0	0	456	456
187	444	0	0	0	385	385
187	681	0	0	900	972	997
187	896	0	0	900	523	950
187	936	0	0	0	150	150
187	1775	0	0	0	367	367
187	1935	0	0	0	833	833
187	1983	0	0	0	255	255
187	1986	0	0	0	309	309
187	2083	0	0	0	526	526
187	2099	0	0	0	155	155
187	2118	0	0	0	171	171
187	2153	0	0	0	566	566
187	2159	0	0	0	189	189
187	2162	0	0	0	272	272
187	2244	0	0	0	534	534
187	2249	0	0	0	298	298
187	2265	0	0	0	218	218
187	2267	0	0	0	150	150
187	2284	0	0	0	498	498
187	2381	0	0	0	440	440
187	2431	0	0	0	359	359
187	2435	0	0	0	299	299
187	2471	0	0	0	328	328
187	2474	0	0	0	259	259
187	2477	0	0	0	301	301
187	2484	0	0	0	293	293
187	2519	0	0	900	746	973
187	2554	0	0	0	312	312
187	2585	0	0	0	179	179
187	2662	0	0	0	520	520
187	2712	0	0	0	207	207
187	2719	0	0	0	292	292
187	2725	0	0	0	274	274
187	2726	0	0	0	460	460
187	2754	0	0	0	150	150
187	2756	0	0	0	575	575
187	2771	0	0	0	273	273
187	2783	0	0	0	171	171
187	2788	0	0	0	155	155
187	2801	0	0	0	230	230
187	2803	0	0	0	676	676
187	2812	0	0	0	212	212
187	2905	0	0	0	152	152
187	2907	0	0	0	256	256
187	2913	0	0	0	322	322
187	2995	0	0	0	413	413
187	3016	0	0	0	531	531
187	3019	0	0	0	377	377
187	3025	0	0	0	176	176
187	3042	0	0	0	388	388
187	3052	0	0	0	168	168
187	3108	0	0	0	463	463
187	3114	0	0	0	208	208
187	3121	0	0	0	346	346
187	3151	0	0	0	298	298
187	3152	0	0	0	888	888
187	3157	0	0	0	153	153
187	3168	0	0	0	154	154
187	3202	0	0	0	714	714
187	3339	0	0	0	219	219
187	3343	0	0	0	240	240
187	3371	0	0	0	174	174
187	3372	0	0	0	201	201
187	3373	0	0	0	307	307
187	3386	0	0	0	461	461
187	3394	0	0	0	237	237
187	3446	0	0	0	318	318
187	3488	0	0	0	637	637
187	3519	0	0	0	347	347
187	3559	0	0	0	741	741
187	3672	0	0	0	366	366
187	3676	0	0	0	636	636
187	3689	0	0	0	153	153
187	3696	0	0	0	410	410
187	3715	0	0	0	801	801
187	3749	0	0	0	154	154
187	3784	0	0	0	278	278
187	3827	0	0	0	274	274
187	3878	0	0	0	192	192
187	3958	0	0	0	289	289
187	3961	0	0	0	509	509
187	4032	0	0	0	888	888
187	4034	0	0	0	239	239
187	4044	0	0	0	171	171
187	4054	0	0	0	525	525
187	4086	0	0	0	151	151
187	4091	0	0	0	298	298
187	4168	0	0	0	387	387
187	4171	0	0	0	210	210
187	4174	0	0	0	208	208
187	4178	0	0	0	227	227
187	4184	0	0	0	311	311
187	4189	0	0	0	221	221
187	4199	0	0	0	195	195
187	4205	0	0	0	208	208
187	4236	0	0	0	381	381
187	4456	0	0	0	880	880
187	4497	0	0	0	405	405
187	4499	0	0	0	205	205
187	4507	0	0	0	349	349
187	4528	0	0	0	299	299
187	4543	0	0	0	230	230
187	4594	0	0	0	178	178
187	4595	0	0	0	494	494
187	4634	0	0	0	530	530
187	4636	0	0	0	218	218
187	4688	0	0	0	199	199
187	4737	0	0	0	695	695
187	4768	0	0	0	157	157
187	4775	0	0	0	152	152
187	4828	0	0	0	228	228
187	4829	0	0	0	219	219
187	4848	0	0	0	899	899
187	4883	0	0	0	157	157
187	4893	0	0	0	592	592
187	4911	0	0	0	232	232
187	4912	0	0	0	241	241
187	4913	0	0	0	414	414
187	4914	0	0	0	557	557
187	4927	0	0	0	395	395
187	4932	0	0	0	154	154
187	4934	0	0	0	208	208
187	4943	0	0	0	544	544
187	4946	0	0	0	794	794
187	4991	0	0	0	805	805
187	4992	0	0	0	529	529
187	5002	0	0	0	369	369
187	5073	0	0	0	432	432
187	5152	0	0	0	261	261
187	5253	0	0	0	208	208
187	5335	0	0	0	508	508
187	5355	0	0	0	440	440
187	5358	0	0	0	194	194
187	5403	0	0	0	371	371
187	5405	0	0	0	150	150
187	5411	0	0	0	271	271
187	5426	0	0	0	162	162
187	5452	0	0	0	298	298
187	5504	0	0	0	248	248
187	5505	0	0	0	361	361
187	5533	0	0	0	204	204
187	5566	0	0	0	369	369
187	5572	0	0	0	285	285
187	5573	0	0	0	170	170
187	5587	0	0	0	270	270
187	5593	0	0	0	369	369
187	5656	0	0	0	237	237
187	5732	0	0	0	173	173
187	5754	0	0	0	515	515
187	5756	0	0	0	165	165
187	5775	0	0	0	179	179
187	5819	0	0	0	230	230
187	5833	0	0	0	176	176
187	5959	0	0	900	0	900
187	5961	0	0	0	524	524
187	5983	0	0	0	922	922
187	5994	0	0	0	493	493
187	6047	0	0	0	602	602
187	6234	0	0	0	197	197
187	6279	0	0	0	206	206
187	6741	0	0	0	258	258
187	6834	0	0	0	150	150
187	7028	0	0	0	192	192
187	8226	0	0	0	636	636
187	8378	0	0	0	289	289
187	8955	0	0	0	229	229
187	9651	0	0	0	783	783
187	10531	0	0	0	258	258
187	12035	0	0	0	388	388
187	16362	0	0	0	218	218
187	25419	0	0	0	190	190
187	26757	0	0	0	349	349
187	27661	0	0	0	192	192
187	28693	0	0	0	173	173
187	33624	0	0	0	178	178
187	33741	0	0	0	171	171
187	39147	0	0	0	239	239
187	39186	0	0	0	542	542
187	43815	0	0	0	318	318
187	44093	0	0	0	437	437
187	47528	0	0	0	299	299
187	47811	0	0	0	372	372
187	53232	0	0	0	240	240
187	54454	0	0	0	371	371
187	54687	0	0	0	235	235
187	55245	0	0	0	241	241
187	56959	0	0	0	203	203
187	59768	0	0	0	241	241
187	60606	0	0	0	153	153
187	60795	0	0	0	291	291
187	60846	0	0	0	232	232
187	65492	0	0	0	169	169
187	65999	0	0	0	179	179
187	89594	0	433	0	975	985
187	104865	0	0	0	258	258
187	107807	0	0	0	308	308
187	123631	0	0	0	160	160
187	154417	0	0	0	246	246
187	158781	0	0	0	151	151
187	221493	0	0	0	155	155
187	222528	0	0	0	288	288
187	439501	0	0	0	651	651
187	440936	0	0	900	0	900
187	444008	0	0	0	184	184
187	445154	0	0	0	258	258
187	445354	0	0	0	284	284
187	445643	0	0	0	259	259
187	446156	0	0	0	473	473
187	446157	0	0	0	171	171
187	448537	0	0	0	678	678
187	451668	0	0	0	151	151
187	708857	0	0	0	257	257
187	941361	0	0	0	295	295
187	1201549	0	0	0	354	354
187	1548943	0	0	0	657	657
187	2724385	0	0	0	285	285
187	3000322	0	0	0	218	218
187	3001028	0	0	0	345	345
187	3001055	0	0	0	381	381
187	3033637	0	0	0	201	201
187	5280934	0	0	0	155	155
187	5281881	0	0	0	289	289
187	5284596	0	0	0	685	685
187	5284616	0	0	0	377	377
187	5284627	0	0	0	247	247
187	5311181	0	0	0	298	298
187	5360515	0	0	0	358	358
187	5360696	0	0	0	273	273
187	5362129	0	0	0	258	258
187	5462501	0	0	0	287	287
444	187	0	0	0	385	385
444	681	0	0	0	908	908
444	896	0	0	0	259	259
444	1775	0	0	0	346	346
444	1935	0	0	0	290	290
444	1983	0	0	0	292	292
444	2118	0	0	0	456	456
444	2153	0	0	0	277	277
444	2159	0	0	0	273	273
444	2165	0	0	0	230	230
444	2244	0	0	0	284	284
444	2249	0	0	0	151	151
444	2284	0	0	0	444	444
444	2381	0	0	0	171	171
444	2477	0	242	0	147	334
444	2481	0	0	0	388	388
444	2519	0	0	0	261	261
444	2554	0	0	0	154	154
444	2662	0	0	0	268	268
444	2712	0	0	0	193	193
444	2726	0	0	0	274	274
444	2733	0	0	0	271	271
444	2754	0	0	0	153	153
444	2756	0	282	0	206	412
444	2764	0	282	0	0	282
444	2771	0	433	0	838	905
444	2801	0	218	0	153	153
444	2803	0	0	0	620	620
444	2812	0	282	0	0	282
444	2895	0	0	0	156	156
444	2907	0	0	0	243	243
444	2913	0	0	0	176	176
444	2995	0	218	0	874	898
444	3016	0	0	0	421	421
444	3117	0	0	0	505	505
444	3121	0	0	0	270	270
444	3151	0	0	0	218	218
444	3152	0	0	0	385	385
444	3198	0	282	0	0	282
444	3229	0	282	0	0	282
444	3348	0	0	0	259	259
444	3365	0	282	0	104	337
444	3372	0	0	0	233	233
444	3386	0	532	0	195	195
444	3394	0	0	0	153	153
444	3446	0	0	0	261	261
444	3463	0	282	0	104	337
444	3519	0	0	0	509	509
444	3559	0	0	0	539	539
444	3658	0	0	0	211	211
444	3672	0	0	0	284	284
444	3675	0	0	0	578	578
444	3677	0	218	0	0	218
444	3696	0	218	0	740	791
444	3759	0	0	0	326	326
444	3784	0	0	0	284	284
444	3823	0	282	0	155	375
444	3825	0	0	0	194	194
444	3826	0	0	0	151	151
444	3869	0	0	0	155	155
444	3878	0	0	0	216	216
444	3883	0	0	0	172	172
444	3958	0	0	0	388	388
444	4011	0	433	0	575	751
444	4032	0	0	0	555	555
444	4054	0	0	0	403	403
444	4075	0	0	0	179	179
444	4091	0	0	0	271	271
444	4168	0	0	0	310	310
444	4171	0	0	0	274	274
444	4184	0	433	0	528	724
444	4189	0	282	0	0	282
444	4195	0	218	0	0	218
444	4205	0	0	0	150	150
444	4235	0	0	0	597	597
444	4236	0	0	0	799	799
444	4436	0	218	0	0	218
444	4449	0	433	0	873	926
444	4497	0	0	0	156	156
444	4528	0	456	0	720	843
444	4539	0	282	0	0	282
444	4543	0	218	0	157	157
444	4583	0	282	0	0	282
444	4594	0	0	0	394	394
444	4595	0	0	0	393	393
444	4601	0	282	0	0	282
444	4634	0	0	0	511	511
444	4636	0	218	0	0	218
444	4679	0	0	0	240	240
444	4688	0	0	0	219	219
444	4723	0	0	0	818	818
444	4737	0	0	0	168	168
444	4748	0	0	0	235	235
444	4771	0	0	0	628	628
444	4828	0	0	0	292	292
444	4893	0	0	0	230	230
444	4917	0	0	0	386	386
444	4927	0	0	0	195	195
444	4943	0	0	0	174	174
444	4946	0	0	0	299	299
444	4976	0	218	0	387	506
444	5002	0	0	0	594	594
444	5073	0	0	0	574	574
444	5078	0	242	0	822	861
444	5095	0	0	0	230	230
444	5152	0	0	0	154	154
444	5355	0	433	0	284	581
444	5358	0	505	0	822	909
444	5419	0	218	0	0	218
444	5452	0	0	0	210	210
444	5453	0	0	0	152	152
444	5472	0	282	0	216	420
444	5482	0	282	0	0	282
444	5487	0	0	0	195	195
444	5505	0	0	0	394	394
444	5533	0	433	0	769	865
444	5572	0	0	0	219	219
444	5573	0	0	0	150	150
444	5578	0	282	0	0	282
444	5584	0	218	0	561	646
444	5656	0	433	0	206	206
444	5665	0	0	0	208	208
444	5666	0	433	0	411	656
444	5709	0	218	0	0	218
444	5719	0	0	0	208	208
444	5732	0	0	0	390	390
444	5734	0	0	0	150	150
444	5735	0	0	0	171	171
444	5754	0	0	0	393	393
444	5906	0	218	0	0	218
444	5994	0	0	0	207	207
444	6047	0	0	0	429	429
444	7028	0	218	0	218	218
444	7029	760	0	0	192	192
444	8955	0	0	0	190	190
444	9651	0	0	0	230	230
444	10531	0	218	0	576	658
444	16362	0	0	0	314	314
444	26757	0	0	0	540	540
444	33624	0	0	0	157	157
444	33741	0	0	0	195	195
444	34312	0	0	0	327	327
444	34359	0	0	0	177	177
444	39147	0	0	0	194	194
444	39186	0	0	0	151	151
444	43815	0	532	0	766	887
444	47811	0	0	0	306	306
444	51081	0	282	0	0	282
444	54454	0	0	0	209	209
444	54746	0	0	0	173	173
444	60606	0	0	0	324	324
444	60648	0	218	0	613	688
444	60795	0	0	0	576	576
444	60857	0	505	0	822	909
444	64139	0	282	0	440	586
444	71384	0	0	0	154	154
444	71616	0	282	0	0	282
444	84029	0	282	0	0	282
444	89594	0	0	0	976	976
444	92727	0	282	0	0	282
444	107807	0	0	0	150	150
444	110635	0	0	0	177	177
444	149096	0	282	0	0	282
444	156391	0	0	0	326	326
444	392622	0	282	0	282	469
444	444008	0	0	0	168	168
444	445354	0	0	0	449	449
444	446156	0	0	0	217	217
444	610479	0	0	0	298	298
444	941361	0	0	0	329	329
444	1201549	0	456	0	549	747
444	1548943	0	0	0	151	151
444	2724385	0	0	0	300	300
444	5281881	0	0	0	480	480
444	5284583	0	0	0	156	156
444	5284596	0	0	0	172	172
444	5284627	0	0	0	385	385
444	5310966	0	0	0	215	215
444	5360515	0	0	0	842	842
444	5360696	0	0	0	515	515
564	2092	0	211	0	298	429
564	2244	0	268	0	273	451
564	2435	0	0	0	274	274
564	2477	0	0	0	213	213
564	2585	0	211	0	0	211
564	2754	0	268	0	0	268
564	2803	0	0	0	296	296
564	3157	0	211	0	388	502
564	3689	0	211	0	0	211
564	3715	0	0	0	333	333
564	3784	0	0	0	156	156
564	3869	0	211	0	0	211
564	4055	0	514	0	0	514
564	4184	0	211	0	0	211
564	4205	0	211	0	0	211
564	4507	0	0	0	273	273
564	4636	0	0	0	897	897
564	4768	0	211	0	0	211
564	4828	0	0	0	153	153
564	4893	0	211	0	845	874
564	4943	0	0	0	209	209
564	4946	0	0	0	273	273
564	5401	0	211	0	468	567
564	5472	0	268	0	0	268
564	5504	0	211	0	0	211
564	5526	875	514	0	985	992
564	5709	0	0	0	753	753
564	5757	0	0	0	271	271
564	5775	0	211	0	0	211
564	5961	0	0	0	208	208
564	5994	0	0	0	275	275
564	8226	0	0	0	230	230
564	10531	0	211	0	0	211
564	28417	0	0	0	841	841
564	60606	0	0	0	188	188
564	71384	0	0	0	174	174
681	187	0	0	900	972	997
681	444	0	0	0	908	908
681	896	0	0	900	903	990
681	936	0	0	0	157	157
681	1054	0	0	0	251	251
681	1775	0	0	0	440	440
681	1935	0	0	0	395	395
681	1978	0	238	0	0	238
681	1983	0	0	0	281	281
681	1986	0	0	0	250	250
681	2083	0	0	0	398	398
681	2118	0	0	0	363	363
681	2148	0	0	0	295	295
681	2153	0	0	0	491	491
681	2159	0	0	0	607	607
681	2162	0	0	0	293	293
681	2187	0	0	0	260	260
681	2244	0	0	0	379	379
681	2249	0	0	0	272	272
681	2284	0	0	0	717	717
681	2327	0	0	0	764	764
681	2335	0	0	0	406	406
681	2381	0	0	0	390	390
681	2431	0	0	0	218	218
681	2435	0	0	0	230	230
681	2448	0	0	0	208	208
681	2471	0	0	0	151	151
681	2474	0	0	0	285	285
681	2477	0	0	0	679	679
681	2484	0	0	0	230	230
681	2519	0	0	900	802	979
681	2554	0	0	0	610	610
681	2581	0	0	0	208	208
681	2585	0	0	0	329	329
681	2662	0	0	0	151	151
681	2663	0	238	0	0	238
681	2712	0	0	0	404	404
681	2719	0	0	0	278	278
681	2725	0	0	0	256	256
681	2726	0	0	0	795	795
681	2733	0	0	0	196	196
681	2749	0	0	0	379	379
681	2756	0	0	900	311	929
681	2771	0	0	0	833	833
681	2783	0	238	0	166	345
681	2788	0	0	0	237	237
681	2801	0	0	0	633	633
681	2803	0	0	0	744	744
681	2913	0	0	0	533	533
681	2972	0	0	0	174	174
681	2995	0	0	0	852	852
681	3016	0	0	0	721	721
681	3019	0	0	0	251	251
681	3108	0	0	0	157	157
681	3117	0	0	0	751	751
681	3121	0	0	0	645	645
681	3151	0	0	0	917	917
681	3152	0	0	0	518	518
681	3157	0	0	0	176	176
681	3168	0	0	0	484	484
681	3291	0	0	0	257	257
681	3333	0	0	0	173	173
681	3343	512	238	0	0	238
681	3365	0	0	0	298	298
681	3372	0	0	0	773	773
681	3373	0	0	0	426	426
681	3386	0	0	0	878	878
681	3396	0	0	0	208	208
681	3397	0	0	0	216	216
681	3446	0	0	0	737	737
681	3463	0	0	0	150	150
681	3488	0	0	0	230	230
681	3519	0	0	0	594	594
681	3559	0	0	0	969	969
681	3561	0	0	0	977	977
681	3658	0	0	0	154	154
681	3672	0	0	0	230	230
681	3675	529	0	0	433	433
681	3676	0	0	0	520	520
681	3677	528	238	0	0	238
681	3689	0	0	0	353	353
681	3696	0	0	0	709	709
681	3715	0	0	0	399	399
681	3759	0	0	0	152	152
681	3784	0	0	0	513	513
681	3823	0	0	0	277	277
681	3826	0	0	0	150	150
681	3869	0	238	0	249	410
681	3878	0	0	0	454	454
681	3958	0	0	0	532	532
681	3961	0	0	0	301	301
681	3964	0	0	0	483	483
681	4011	0	0	0	327	327
681	4032	0	0	0	768	768
681	4034	0	0	0	517	517
681	4054	0	0	0	646	646
681	4078	0	0	0	201	201
681	4086	565	238	0	176	353
681	4091	0	0	900	334	931
681	4168	0	0	0	854	854
681	4171	0	0	0	274	274
681	4174	0	0	0	397	397
681	4184	0	0	0	567	567
681	4195	0	238	0	313	461
681	4197	0	184	0	522	598
681	4199	0	0	0	285	285
681	4201	0	0	0	339	339
681	4205	0	0	0	567	567
681	4211	0	0	0	151	151
681	4235	0	0	0	530	530
681	4236	0	0	0	742	742
681	4436	0	0	0	168	168
681	4449	0	0	0	330	330
681	4456	0	0	0	280	280
681	4472	0	0	0	467	467
681	4477	0	0	0	150	150
681	4497	0	0	0	506	506
681	4507	0	0	0	275	275
681	4528	0	0	0	858	858
681	4543	0	0	0	411	411
681	4567	0	238	0	0	238
681	4594	0	0	0	180	180
681	4595	0	0	0	635	635
681	4634	0	0	0	374	374
681	4636	0	238	0	206	376
681	4688	0	0	0	782	782
681	4723	0	0	0	529	529
681	4737	0	0	0	658	658
681	4748	0	0	0	586	586
681	4771	574	238	900	588	966
681	4775	0	0	0	290	290
681	4828	0	0	0	472	472
681	4829	0	0	0	261	261
681	4848	0	0	0	451	451
681	4883	0	0	0	213	213
681	4886	0	0	0	550	550
681	4893	0	0	0	678	678
681	4909	0	0	0	270	270
681	4911	0	0	0	480	480
681	4913	0	0	0	236	236
681	4914	0	0	0	433	433
681	4917	0	0	0	355	355
681	4919	0	0	0	194	194
681	4926	0	0	0	162	162
681	4927	0	0	0	416	416
681	4943	0	0	0	419	419
681	4946	0	0	0	705	705
681	4976	0	0	0	207	207
681	4991	0	0	0	155	155
681	4992	0	0	0	349	349
681	5002	0	0	0	756	756
681	5073	0	0	0	893	893
681	5095	0	0	0	822	822
681	5253	0	0	0	218	218
681	5291	0	0	0	221	221
681	5327	0	0	0	191	191
681	5355	0	0	0	919	919
681	5358	0	0	0	230	230
681	5401	0	0	0	189	189
681	5403	565	238	0	185	360
681	5419	0	238	0	0	238
681	5426	0	0	0	291	291
681	5452	0	0	0	593	593
681	5504	0	0	0	430	430
681	5505	0	0	0	162	162
681	5533	0	0	0	405	405
681	5566	0	0	0	445	445
681	5568	0	0	0	225	225
681	5572	0	0	0	654	654
681	5577	0	0	0	198	198
681	5578	0	0	0	234	234
681	5584	0	0	0	177	177
681	5656	0	0	0	690	690
681	5665	0	0	0	525	525
681	5719	0	0	0	286	286
681	5732	0	0	0	412	412
681	5734	0	0	0	328	328
681	5735	0	0	0	209	209
681	5754	0	0	0	850	850
681	5757	0	0	0	813	813
681	5775	0	0	0	154	154
681	5819	0	0	0	543	543
681	5833	0	0	0	272	272
681	5906	0	238	0	372	507
681	5959	0	0	900	0	900
681	5961	0	0	0	721	721
681	5983	0	0	0	566	566
681	5994	0	0	0	728	728
681	5995	0	0	0	258	258
681	6047	0	0	900	993	999
681	6234	0	0	0	382	382
681	6279	0	0	0	258	258
681	6741	0	0	0	240	240
681	6834	0	0	0	156	156
681	7028	0	0	0	218	218
681	8226	0	0	0	483	483
681	8378	0	0	0	323	323
681	8955	0	0	0	230	230
681	9642	0	0	0	386	386
681	9651	0	0	0	388	388
681	10133	0	0	900	0	900
681	10531	0	0	0	274	274
681	12035	0	0	0	544	544
681	16362	0	0	0	825	825
681	16363	0	0	0	261	261
681	21704	0	0	0	277	277
681	23897	0	0	0	490	490
681	26757	0	0	0	899	899
681	28693	0	0	0	557	557
681	31703	0	0	0	240	240
681	33624	0	0	0	208	208
681	33741	0	0	0	316	316
681	34312	0	0	0	196	196
681	34359	0	0	0	874	874
681	36811	0	238	0	236	400
681	39186	0	0	0	411	411
681	43815	0	0	0	735	735
681	44093	0	0	0	292	292
681	47811	0	0	0	883	883
681	54454	0	0	0	257	257
681	54477	0	0	0	690	690
681	54746	0	0	0	860	860
681	55245	0	0	0	419	419
681	57363	0	0	0	175	175
681	59768	0	0	0	299	299
681	60149	0	0	0	517	517
681	60606	0	0	0	154	154
681	60648	0	0	0	415	415
681	60795	0	0	0	875	875
681	60857	0	0	0	251	251
681	71384	0	184	0	0	184
681	72385	0	0	0	154	154
681	89594	0	0	0	973	973
681	107807	0	0	0	320	320
681	126941	0	0	0	238	238
681	156391	0	0	0	218	218
681	208908	0	0	0	253	253
681	221493	0	0	900	0	900
681	222528	0	0	900	215	919
681	439501	0	184	0	510	588
681	440936	0	0	900	0	900
681	441074	0	0	0	250	250
681	445154	0	0	0	293	293
681	445354	0	0	0	381	381
681	445643	0	0	0	177	177
681	446156	0	0	0	236	236
681	451668	0	0	0	203	203
681	657298	0	0	0	199	199
681	667466	0	0	0	169	169
681	941361	0	0	0	353	353
681	1201549	0	0	0	802	802
681	1548943	0	0	0	451	451
681	2724385	0	184	0	446	535
681	3001028	0	0	0	381	381
681	3001055	0	0	0	230	230
681	4659569	0	0	900	701	969
681	5280934	0	0	0	229	229
681	5281081	0	0	0	639	639
681	5281881	0	0	0	822	822
681	5284583	0	0	0	271	271
681	5284596	0	0	0	852	852
681	5284616	0	0	0	419	419
681	5284627	0	0	0	641	641
681	5311181	0	0	0	202	202
681	5311507	0	0	0	284	284
681	5360515	0	0	0	800	800
681	5360696	0	0	0	409	409
681	6337614	0	0	0	219	219
681	42611257	0	0	0	219	219
896	137	0	0	0	410	410
896	187	0	0	900	523	950
896	444	0	0	0	259	259
896	681	0	0	900	903	990
896	936	0	0	0	244	244
896	1054	0	0	0	150	150
896	1775	0	0	0	204	204
896	1935	0	0	0	235	235
896	1978	0	0	0	290	290
896	1983	0	0	0	208	208
896	2118	0	0	0	217	217
896	2141	0	0	0	230	230
896	2153	0	0	0	366	366
896	2244	0	0	0	346	346
896	2249	0	0	0	452	452
896	2284	0	0	0	181	181
896	2477	0	0	0	230	230
896	2519	0	0	900	772	976
896	2554	0	0	0	258	258
896	2585	0	0	0	172	172
896	2662	0	0	0	158	158
896	2726	0	0	0	232	232
896	2749	0	0	0	726	726
896	2771	0	0	0	310	310
896	2801	0	0	0	314	314
896	2803	0	0	0	395	395
896	2913	0	0	0	236	236
896	2995	0	0	0	356	356
896	3016	0	0	0	506	506
896	3121	0	0	0	435	435
896	3152	0	0	0	284	284
896	3373	0	0	0	412	412
896	3386	0	0	0	545	545
896	3446	0	0	0	395	395
896	3519	0	0	0	200	200
896	3559	0	0	0	435	435
896	3652	0	0	0	259	259
896	3672	0	0	0	183	183
896	3675	0	0	0	242	242
896	3676	0	0	0	175	175
896	3696	0	0	0	404	404
896	3715	0	0	0	316	316
896	3823	0	0	0	191	191
896	3878	0	0	0	245	245
896	3958	0	0	0	194	194
896	4021	0	0	0	210	210
896	4054	0	0	0	391	391
896	4055	0	0	0	363	363
896	4091	0	0	0	208	208
896	4168	0	0	0	152	152
896	4171	0	0	0	150	150
896	4174	0	0	0	330	330
896	4184	0	0	0	216	216
896	4195	0	0	0	153	153
896	4205	0	0	0	345	345
896	4235	0	0	0	218	218
896	4236	0	0	0	531	531
896	4449	0	0	0	258	258
896	4472	0	0	0	155	155
896	4497	0	0	0	342	342
896	4543	0	0	0	332	332
896	4594	0	0	0	218	218
896	4614	0	0	0	320	320
896	4688	0	0	0	189	189
896	4737	0	0	0	230	230
896	4828	0	0	0	150	150
896	4886	0	0	0	169	169
896	4893	0	0	0	345	345
896	4909	0	0	0	243	243
896	4927	0	0	0	352	352
896	4943	0	0	0	175	175
896	4946	0	0	0	578	578
896	5002	0	0	0	291	291
896	5035	0	0	0	260	260
896	5073	0	0	0	295	295
896	5078	0	0	0	326	326
896	5095	0	0	0	215	215
896	5329	0	0	0	256	256
896	5355	0	0	0	399	399
896	5358	0	0	0	297	297
896	5426	0	0	0	214	214
896	5533	0	0	0	418	418
896	5578	0	0	0	185	185
896	5656	0	0	0	330	330
896	5719	0	0	0	388	388
896	5732	0	0	0	634	634
896	5734	0	0	0	155	155
896	5735	0	0	0	459	459
896	5743	0	0	0	152	152
896	5754	0	0	0	949	949
896	5757	0	0	0	776	776
896	5819	0	0	0	524	524
896	5959	0	0	900	0	900
896	5961	0	0	0	434	434
896	5983	0	0	0	209	209
896	5994	0	0	0	651	651
896	5995	0	0	0	150	150
896	6047	0	0	0	565	565
896	6279	0	0	0	308	308
896	6741	0	0	0	271	271
896	8226	0	0	0	481	481
896	8378	0	0	0	175	175
896	8955	0	0	0	261	261
896	9651	0	0	0	230	230
896	12035	0	0	0	576	576
896	13109	0	0	0	259	259
896	15541	0	0	0	190	190
896	26757	0	0	0	586	586
896	28693	0	0	0	272	272
896	31703	0	0	0	268	268
896	33624	0	0	0	156	156
896	33741	0	0	0	151	151
896	34312	0	0	0	150	150
896	34359	0	0	0	225	225
896	43815	0	0	0	439	439
896	47811	0	0	0	270	270
896	53232	0	0	0	161	161
896	54454	0	0	0	246	246
896	60795	0	0	0	212	212
896	60857	0	0	0	171	171
896	71384	0	0	0	505	505
896	89594	0	0	0	377	377
896	104865	0	0	0	172	172
896	119607	0	0	0	155	155
896	439501	0	0	0	196	196
896	440936	0	0	900	126	909
896	441074	0	0	0	325	325
896	441130	0	0	0	235	235
896	445154	0	0	0	458	458
896	445354	0	0	0	558	558
896	446156	0	0	0	238	238
896	941361	0	0	0	176	176
896	1548942	0	0	0	175	175
896	1548943	0	0	0	311	311
896	2761171	0	0	0	163	163
896	3001028	0	0	0	310	310
896	5280934	0	0	0	269	269
896	5283731	0	0	0	150	150
896	5284583	0	0	0	204	204
896	5284596	0	0	0	385	385
896	5284616	0	0	0	294	294
896	5284627	0	0	0	296	296
896	5360515	0	0	0	258	258
896	5360696	0	0	0	192	192
936	137	0	0	0	151	151
936	187	0	0	0	150	150
936	681	0	0	0	157	157
936	896	0	0	0	244	244
936	1054	0	371	0	580	727
936	1986	0	0	0	180	180
936	2244	0	0	0	195	195
936	2519	0	0	0	259	259
936	2749	0	0	0	342	342
936	2955	0	0	0	204	204
936	4055	0	238	0	216	384
936	4091	0	0	0	209	209
936	4886	0	0	0	170	170
936	5754	0	0	0	208	208
936	5819	0	0	0	171	171
936	5961	0	0	900	230	920
936	5994	0	0	0	277	277
936	6047	0	0	0	201	201
936	8226	0	0	0	287	287
936	12035	0	0	0	288	288
936	31703	0	0	0	376	376
936	47528	0	371	0	258	519
936	71384	0	0	0	388	388
936	89594	0	0	0	208	208
936	126941	0	0	0	288	288
936	171548	0	371	0	277	532
936	440936	0	0	0	196	196
936	441074	0	0	0	435	435
936	441130	0	0	0	831	831
936	445154	0	0	0	527	527
936	445354	0	238	0	578	668
936	446156	0	0	0	208	208
936	1349907	0	0	0	167	167
936	3002119	0	371	0	194	477
936	5283731	0	238	0	203	374
936	5284616	0	0	0	257	257
1046	1054	0	0	0	161	161
1046	1775	0	0	0	210	210
1046	1983	0	0	0	156	156
1046	2265	0	0	0	208	208
1046	2554	0	0	0	151	151
1046	2663	620	0	0	230	230
1046	2764	0	0	0	576	576
1046	2794	0	0	0	699	699
1046	2907	0	0	0	252	252
1046	2955	0	0	0	290	290
1046	3314	0	0	0	153	153
1046	3365	0	0	0	271	271
1046	4173	0	0	0	674	674
1046	4463	0	0	0	616	616
1046	4539	0	0	0	154	154
1046	4583	0	0	0	803	803
1046	4649	0	384	0	775	857
1046	4911	0	0	0	856	856
1046	4993	0	0	0	150	150
1046	5215	0	0	0	209	209
1046	5329	0	0	0	231	231
1046	5342	0	0	0	157	157
1046	5379	0	0	0	468	468
1046	5426	0	0	0	151	151
1046	5452	0	0	0	158	158
1046	5578	0	0	0	349	349
1046	6032	0	0	0	709	709
1046	6234	0	384	0	826	890
1046	6249	0	0	0	211	211
1046	6741	0	0	0	297	297
1046	12035	0	0	0	208	208
1046	15541	0	0	0	257	257
1046	18283	0	0	0	400	400
1046	33613	0	0	0	392	392
1046	37768	0	0	0	777	777
1046	43672	0	0	0	171	171
1046	60464	0	384	0	283	545
1046	60825	0	0	0	402	402
1046	64139	0	0	0	625	625
1046	71616	0	0	0	178	178
1046	84029	0	0	0	598	598
1046	92727	0	0	0	338	338
1046	126941	0	0	0	180	180
1046	149096	0	0	0	787	787
1046	392622	0	0	0	406	406
1046	441199	0	0	0	338	338
1046	441401	0	0	0	635	635
1046	445354	0	0	0	162	162
1046	445643	0	0	0	151	151
1046	447043	0	0	0	357	357
1046	666418	0	384	0	740	835
1046	2761171	0	384	0	939	961
1046	5280934	0	0	0	285	285
1046	5282379	0	0	0	259	259
1046	9875401	0	0	0	180	180
1054	137	0	0	0	340	340
1054	681	0	0	0	251	251
1054	896	0	0	0	150	150
1054	936	0	371	0	580	727
1054	1046	0	0	0	161	161
1054	3042	0	0	0	230	230
1054	3108	0	0	0	345	345
1054	3162	0	0	0	505	505
1054	3715	0	0	0	152	152
1054	4034	0	0	0	193	193
1054	4055	0	238	0	502	609
1054	4201	0	0	0	152	152
1054	4912	0	0	0	181	181
1054	5526	0	0	0	189	189
1054	5961	0	0	0	231	231
1054	6047	0	0	0	231	231
1054	6249	0	0	0	154	154
1054	12035	0	0	0	319	319
1054	47528	0	371	0	0	371
1054	171548	0	371	0	491	670
1054	445354	0	238	0	407	534
1054	445643	0	0	0	291	291
1054	3002119	0	371	0	126	433
1054	5280934	0	0	0	150	150
1054	5283731	0	238	0	0	238
1054	5284583	0	0	0	152	152
1775	187	0	0	0	367	367
1775	444	0	0	0	346	346
1775	681	0	0	0	440	440
1775	896	0	0	0	204	204
1775	1046	0	0	0	210	210
1775	1983	0	0	0	474	474
1775	1986	0	0	0	782	782
1775	2082	0	0	0	174	174
1775	2118	0	0	0	311	311
1775	2153	0	0	0	646	646
1775	2162	0	0	0	284	284
1775	2206	0	0	0	574	574
1775	2244	0	0	0	528	528
1775	2247	0	0	0	274	274
1775	2249	0	0	0	298	298
1775	2265	0	0	0	294	294
1775	2284	0	0	0	468	468
1775	2337	0	0	0	154	154
1775	2351	0	0	0	151	151
1775	2431	0	0	0	230	230
1775	2471	0	0	0	268	268
1775	2474	0	0	0	215	215
1775	2477	0	0	0	283	283
1775	2478	0	0	0	273	273
1775	2519	0	0	0	688	688
1775	2554	0	0	0	991	991
1775	2562	0	0	0	493	493
1775	2662	0	0	0	224	224
1775	2712	0	0	0	388	388
1775	2719	0	0	0	504	504
1775	2725	0	0	0	195	195
1775	2726	0	0	0	548	548
1775	2756	0	0	0	506	506
1775	2764	0	0	0	230	230
1775	2771	0	0	0	273	273
1775	2796	0	0	0	299	299
1775	2801	0	0	0	234	234
1775	2803	0	0	0	445	445
1775	2812	0	0	0	208	208
1775	2907	0	0	0	311	311
1775	2955	0	0	0	614	614
1775	2995	0	0	0	426	426
1775	3016	0	0	0	932	932
1775	3019	0	0	0	282	282
1775	3114	0	441	0	480	700
1775	3117	0	0	0	259	259
1775	3121	0	0	0	973	973
1775	3151	0	0	0	154	154
1775	3152	0	0	0	154	154
1775	3291	0	0	0	919	919
1775	3292	789	0	0	500	500
1775	3331	0	0	0	857	857
1775	3348	0	0	0	208	208
1775	3365	0	0	0	489	489
1775	3366	0	0	0	154	154
1775	3373	0	0	0	273	273
1775	3385	0	0	0	269	269
1775	3386	0	0	0	410	410
1775	3394	0	0	0	337	337
1775	3446	0	0	0	874	874
1775	3463	0	0	0	151	151
1775	3478	0	0	0	461	461
1775	3488	0	0	0	212	212
1775	3559	0	0	0	543	543
1775	3639	0	0	0	163	163
1775	3658	0	0	0	239	239
1775	3672	0	0	0	410	410
1775	3676	0	441	0	782	874
1775	3696	0	0	0	481	481
1775	3715	0	0	0	230	230
1775	3735	0	0	0	150	150
1775	3823	0	0	0	475	475
1775	3825	0	0	0	172	172
1775	3869	0	0	0	270	270
1775	3878	0	441	0	973	984
1775	3883	0	0	0	284	284
1775	3958	0	0	0	701	701
1775	3961	0	0	0	330	330
1775	4044	0	0	0	156	156
1775	4054	0	0	0	208	208
1775	4091	0	0	0	218	218
1775	4107	0	0	0	162	162
1775	4168	0	0	0	341	341
1775	4171	0	0	0	342	342
1775	4173	0	0	0	330	330
1775	4174	0	0	0	195	195
1775	4178	0	441	0	733	846
1775	4184	0	0	0	167	167
1775	4189	0	0	0	218	218
1775	4201	0	0	0	151	151
1775	4205	0	0	0	208	208
1775	4236	0	0	0	195	195
1775	4409	0	0	0	169	169
1775	4449	0	0	0	215	215
1775	4456	0	0	0	170	170
1775	4463	0	0	0	300	300
1775	4485	0	0	0	636	636
1775	4497	0	0	0	596	596
1775	4499	0	0	0	150	150
1775	4506	0	0	0	553	553
1775	4507	0	0	0	192	192
1775	4543	0	0	0	385	385
1775	4583	0	0	0	151	151
1775	4594	0	0	0	796	796
1775	4595	0	0	0	200	200
1775	4631	0	0	0	153	153
1775	4679	0	0	0	481	481
1775	4737	0	0	0	709	709
1775	4746	0	0	0	151	151
1775	4748	0	0	0	151	151
1775	4781	0	0	0	403	403
1775	4891	0	0	0	192	192
1775	4893	0	0	0	173	173
1775	4909	0	0	0	919	919
1775	4911	0	0	0	210	210
1775	4913	0	441	0	756	859
1775	4914	0	0	0	363	363
1775	4917	0	0	0	189	189
1775	4927	0	0	0	207	207
1775	4932	0	441	0	298	595
1775	4943	0	0	0	623	623
1775	4946	0	0	0	655	655
1775	4991	0	0	0	155	155
1775	5002	0	0	0	272	272
1775	5029	0	0	0	162	162
1775	5073	0	0	0	342	342
1775	5215	0	0	0	402	402
1775	5253	0	0	0	217	217
1775	5291	0	0	0	228	228
1775	5327	0	0	0	392	392
1775	5329	0	0	0	257	257
1775	5335	0	0	0	284	284
1775	5336	0	0	0	396	396
1775	5342	0	0	0	187	187
1775	5394	0	0	0	174	174
1775	5405	0	0	0	294	294
1775	5426	0	0	0	272	272
1775	5452	0	0	0	297	297
1775	5472	0	0	0	237	237
1775	5487	0	0	0	213	213
1775	5505	0	0	0	753	753
1775	5533	0	0	0	172	172
1775	5546	0	391	0	155	470
1775	5566	0	0	0	150	150
1775	5576	0	0	0	797	797
1775	5578	0	0	0	173	173
1775	5656	0	0	0	272	272
1775	5665	0	0	0	881	881
1775	5732	0	0	0	193	193
1775	5734	0	0	0	812	812
1775	5754	0	0	0	441	441
1775	5757	0	0	0	280	280
1775	5819	0	0	0	562	562
1775	5833	0	0	0	220	220
1775	5904	0	0	0	175	175
1775	5959	0	0	0	208	208
1775	5961	0	0	0	216	216
1775	5983	0	0	0	152	152
1775	5991	0	0	0	171	171
1775	5994	0	0	0	319	319
1775	6047	0	0	0	325	325
1775	6249	0	0	0	296	296
1775	6279	0	0	0	151	151
1775	6741	0	0	0	526	526
1775	6839	0	0	0	300	300
1775	8226	0	0	0	178	178
1775	9651	0	0	0	229	229
1775	10531	0	0	0	183	183
1775	12035	0	0	0	270	270
1775	13109	0	0	0	218	218
1775	16362	0	0	0	259	259
1775	18283	0	0	0	169	169
1775	31703	0	0	0	204	204
1775	33613	0	0	0	547	547
1775	33741	0	0	0	298	298
1775	34312	0	441	0	913	950
1775	37768	0	0	0	189	189
1775	38945	0	441	0	389	648
1775	39186	0	0	0	388	388
1775	41781	0	0	0	323	323
1775	43815	0	0	0	355	355
1775	44093	0	0	0	220	220
1775	53232	0	0	0	227	227
1775	54454	0	0	0	291	291
1775	54687	0	0	0	195	195
1775	56959	0	0	0	150	150
1775	60149	0	0	0	155	155
1775	60606	0	0	0	543	543
1775	60648	0	0	0	786	786
1775	60795	0	0	0	214	214
1775	60825	0	0	0	151	151
1775	60953	0	0	0	154	154
1775	64139	0	0	0	235	235
1775	71329	0	0	0	179	179
1775	71384	0	0	0	172	172
1775	71616	0	0	0	298	298
1775	84029	0	0	0	310	310
1775	89594	0	0	0	277	277
1775	92727	0	0	0	151	151
1775	126941	0	0	0	408	408
1775	156391	0	0	0	424	424
1775	202225	0	0	0	480	480
1775	222528	0	0	0	188	188
1775	392622	0	0	0	385	385
1775	439501	0	0	0	422	422
1775	441074	0	0	0	175	175
1775	445354	0	0	0	268	268
1775	445643	0	0	0	326	326
1775	446156	0	0	0	284	284
1775	447043	0	0	0	180	180
1775	941361	0	0	0	659	659
1775	1201549	0	0	0	152	152
1775	1349907	0	0	0	174	174
1775	1548943	0	0	0	303	303
1775	2724385	0	0	0	828	828
1775	3001055	0	0	0	388	388
1775	5281078	0	0	0	208	208
1775	5282379	0	0	0	210	210
1775	5282381	0	0	0	154	154
1775	5283731	0	0	0	385	385
1775	5284583	0	0	0	958	958
1775	5284596	0	0	0	269	269
1775	5284616	0	0	0	156	156
1775	5284627	0	0	0	849	849
1775	5311454	0	0	0	505	505
1775	5360696	0	0	0	464	464
1775	6442177	0	0	0	151	151
1775	9552079	0	0	0	156	156
1775	9875401	0	0	0	208	208
1775	54676537	0	0	0	282	282
1935	187	0	0	0	833	833
1935	444	0	0	0	290	290
1935	681	0	0	0	395	395
1935	896	0	0	0	235	235
1935	2153	0	0	0	195	195
1935	2162	0	0	0	320	320
1935	2165	0	0	0	150	150
1935	2249	0	0	0	152	152
1935	2381	0	0	0	210	210
1935	2519	0	0	0	287	287
1935	2554	0	0	0	257	257
1935	2662	0	0	0	150	150
1935	2719	0	0	0	174	174
1935	2726	0	0	0	179	179
1935	2771	0	0	0	153	153
1935	2803	0	0	0	202	202
1935	2995	0	0	0	315	315
1935	3016	0	0	0	151	151
1935	3121	0	0	0	243	243
1935	3152	0	384	0	938	961
1935	3202	0	215	0	505	599
1935	3386	0	0	0	217	217
1935	3394	0	0	0	202	202
1935	3559	0	0	0	389	389
1935	3672	0	0	0	228	228
1935	3696	0	0	0	274	274
1935	3715	0	0	0	224	224
1935	4032	0	0	0	329	329
1935	4054	0	0	0	658	658
1935	4101	0	0	0	640	640
1935	4199	0	0	0	273	273
1935	4235	0	0	0	170	170
1935	4449	0	0	0	150	150
1935	4456	0	448	0	329	618
1935	4497	0	0	0	209	209
1935	4634	0	0	0	193	193
1935	4848	0	0	0	310	310
1935	4991	0	215	0	326	455
1935	5002	0	0	0	175	175
1935	5073	0	0	0	330	330
1935	5452	0	0	0	412	412
1935	5533	0	0	0	170	170
1935	5572	0	0	0	171	171
1935	5656	0	0	0	157	157
1935	5754	0	0	0	256	256
1935	5983	0	215	0	881	904
1935	6047	0	0	0	238	238
1935	6234	0	0	0	155	155
1935	9651	0	448	0	890	937
1935	26757	0	0	0	490	490
1935	43815	0	0	0	174	174
1935	89594	0	0	0	443	443
1935	446156	0	0	0	260	260
1935	448537	0	0	0	349	349
1935	1201549	0	0	0	240	240
1935	3000322	0	0	0	189	189
1935	5360696	0	0	0	170	170
1978	681	0	238	0	0	238
1978	896	0	0	0	290	290
1978	2083	0	0	0	273	273
1978	2162	0	0	0	249	249
1978	2249	0	488	0	765	876
1978	2315	0	0	0	230	230
1978	2369	0	488	0	594	785
1978	2405	0	488	0	574	775
1978	2554	0	0	0	150	150
1978	2583	555	204	0	479	572
1978	2585	0	204	0	459	556
1978	2663	737	488	0	654	817
1978	2732	0	0	0	458	458
1978	2783	0	238	0	257	416
1978	2803	0	0	0	157	157
1978	3114	0	0	0	179	179
1978	3157	0	0	0	360	360
1978	3343	0	238	0	0	238
1978	3639	0	0	0	359	359
1978	3676	0	0	0	155	155
1978	3677	0	238	0	0	238
1978	3869	0	238	0	688	755
1978	4086	0	238	0	139	324
1978	4171	0	488	0	764	875
1978	4195	0	238	0	0	238
1978	4485	0	0	0	259	259
1978	4507	0	0	0	340	340
1978	4567	0	238	0	120	309
1978	4631	0	204	0	815	848
1978	4636	0	238	0	0	238
1978	4771	0	238	0	0	238
1978	4828	0	204	0	766	808
1978	4883	603	488	0	740	862
1978	4893	0	0	0	187	187
1978	4913	0	0	0	257	257
1978	4932	543	0	0	273	273
1978	4946	0	204	0	762	804
1978	5253	0	204	0	663	723
1978	5403	0	238	0	292	444
1978	5419	0	238	0	0	238
1978	5546	0	0	0	152	152
1978	5819	0	0	0	256	256
1978	5906	0	238	0	0	238
1978	33624	0	204	0	656	717
1978	36811	0	238	0	0	238
1978	38945	0	0	0	176	176
1978	39147	0	204	0	740	786
1978	39186	0	0	0	230	230
1978	44093	0	0	0	286	286
1978	59768	0	488	0	327	645
1978	448537	0	0	0	287	287
1978	2724385	0	0	0	191	191
1978	54676537	0	0	0	170	170
1981	1983	0	0	0	179	179
1981	2244	0	0	0	218	218
1981	2662	0	0	0	270	270
1981	3059	0	0	0	346	346
1981	3308	0	0	0	529	529
1981	3335	0	0	0	575	575
1981	3371	0	0	0	232	232
1981	3394	0	0	0	459	459
1981	3672	0	0	0	385	385
1981	3715	884	0	0	580	580
1981	3825	0	0	0	466	466
1981	3826	0	0	0	343	343
1981	4044	0	0	0	388	388
1981	4409	0	0	0	524	524
1981	4614	0	0	0	298	298
1981	5468	0	0	0	584	584
1981	39912	0	0	0	174	174
1981	71771	0	0	0	456	456
1981	119607	0	0	0	170	170
1981	123619	0	0	0	231	231
1981	156391	0	0	0	459	459
1981	610479	0	0	0	176	176
1983	187	0	0	0	255	255
1983	444	0	0	0	151	151
1983	681	0	0	0	281	281
1983	896	0	0	0	208	208
1983	1046	0	0	0	156	156
1983	1775	0	0	0	474	474
1983	1981	0	0	0	179	179
1983	1986	0	0	0	151	151
1983	2082	0	0	0	230	230
1983	2083	0	0	0	385	385
1983	2088	0	0	0	208	208
1983	2118	0	0	0	312	312
1983	2132	0	0	0	191	191
1983	2153	0	0	0	491	491
1983	2162	0	0	0	284	284
1983	2165	0	0	0	467	467
1983	2187	0	0	0	195	195
1983	2206	0	0	0	560	560
1983	2244	0	541	0	892	949
1983	2249	0	0	0	271	271
1983	2265	0	0	0	259	259
1983	2284	0	0	0	230	230
1983	2351	0	0	0	194	194
1983	2442	0	0	0	218	218
1983	2474	0	0	0	659	659
1983	2481	0	0	0	176	176
1983	2519	0	0	0	641	641
1983	2554	0	0	0	580	580
1983	2576	0	0	0	204	204
1983	2662	0	0	0	576	576
1983	2678	0	0	0	260	260
1983	2717	0	0	0	358	358
1983	2719	0	0	0	657	657
1983	2725	0	0	0	479	479
1983	2726	0	0	0	374	374
1983	2733	0	0	0	209	209
1983	2749	0	0	0	169	169
1983	2756	0	0	0	374	374
1983	2764	0	0	0	310	310
1983	2771	0	0	0	209	209
1983	2796	0	0	0	236	236
1983	2801	0	0	0	150	150
1983	2803	0	0	0	386	386
1983	2812	0	0	0	151	151
1983	2895	0	0	0	283	283
1983	2955	0	0	0	222	222
1983	3016	0	0	0	491	491
1983	3042	0	0	0	177	177
1983	3059	0	0	0	329	329
1983	3117	0	0	0	172	172
1983	3121	0	0	0	444	444
1983	3151	0	0	0	273	273
1983	3162	0	0	0	230	230
1983	3168	0	0	0	257	257
1983	3308	0	0	0	330	330
1983	3314	0	0	0	291	291
1983	3335	0	0	0	218	218
1983	3339	0	0	0	243	243
1983	3365	0	0	0	215	215
1983	3371	0	0	0	151	151
1983	3385	0	0	0	154	154
1983	3386	0	0	0	272	272
1983	3394	0	0	0	343	343
1983	3446	0	0	0	576	576
1983	3488	0	0	0	152	152
1983	3516	0	0	0	230	230
1983	3559	0	0	0	217	217
1983	3639	0	0	0	281	281
1983	3652	0	0	0	271	271
1983	3658	0	0	0	270	270
1983	3672	0	0	0	839	839
1983	3676	0	0	0	596	596
1983	3696	0	0	0	296	296
1983	3715	0	0	0	574	574
1983	3749	0	0	0	154	154
1983	3823	0	0	0	197	197
1983	3825	0	0	0	599	599
1983	3826	0	0	0	594	594
1983	3869	0	0	0	157	157
1983	3878	0	0	0	399	399
1983	3883	0	0	0	153	153
1983	3899	0	0	0	230	230
1983	3957	0	0	0	335	335
1983	3958	0	0	0	398	398
1983	3961	0	0	0	187	187
1983	4044	0	0	0	480	480
1983	4046	0	0	0	271	271
1983	4062	0	0	0	196	196
1983	4075	0	0	0	162	162
1983	4091	0	0	0	215	215
1983	4107	0	0	0	270	270
1983	4168	0	0	0	530	530
1983	4171	0	0	0	273	273
1983	4173	0	0	0	451	451
1983	4205	0	0	0	176	176
1983	4409	0	0	0	344	344
1983	4421	0	0	0	150	150
1983	4456	0	0	0	474	474
1983	4463	0	0	0	210	210
1983	4495	0	0	0	575	575
1983	4497	0	0	0	151	151
1983	4543	0	0	0	258	258
1983	4583	0	0	0	209	209
1983	4594	0	0	0	387	387
1983	4595	0	0	0	507	507
1983	4601	0	0	0	299	299
1983	4634	0	0	0	209	209
1983	4641	0	0	0	186	186
1983	4679	0	0	0	217	217
1983	4737	0	0	0	230	230
1983	4761	0	0	0	229	229
1983	4781	0	0	0	415	415
1983	4906	0	0	0	262	262
1983	4908	0	0	0	210	210
1983	4911	0	0	0	175	175
1983	4914	0	0	0	163	163
1983	4917	0	0	0	274	274
1983	4927	0	0	0	330	330
1983	4943	0	0	0	590	590
1983	4946	0	0	0	310	310
1983	4993	0	0	0	274	274
1983	5002	0	0	0	157	157
1983	5035	0	0	0	154	154
1983	5073	0	0	0	172	172
1983	5078	0	0	0	345	345
1983	5253	0	0	0	246	246
1983	5329	0	0	0	242	242
1983	5358	0	0	0	388	388
1983	5359	0	0	0	217	217
1983	5405	0	0	0	153	153
1983	5411	0	0	0	157	157
1983	5426	0	0	0	171	171
1983	5468	0	0	0	310	310
1983	5479	0	0	0	153	153
1983	5487	0	0	0	236	236
1983	5505	0	0	0	156	156
1983	5526	0	0	0	397	397
1983	5578	0	0	0	234	234
1983	5591	0	0	0	232	232
1983	5656	0	0	0	274	274
1983	5709	0	0	0	171	171
1983	5732	0	0	0	180	180
1983	5735	0	0	0	194	194
1983	5754	0	0	0	233	233
1983	5819	0	0	0	175	175
1983	5833	0	0	0	155	155
1983	5904	0	0	0	152	152
1983	5959	0	0	0	295	295
1983	5961	0	0	0	278	278
1983	5991	0	0	0	152	152
1983	5994	0	0	0	261	261
1983	6047	0	0	0	166	166
1983	6249	0	0	0	310	310
1983	6726	0	0	0	156	156
1983	6741	0	0	0	356	356
1983	7028	0	0	0	388	388
1983	8226	0	0	0	292	292
1983	10531	0	0	0	290	290
1983	10607	0	0	0	232	232
1983	12035	0	0	0	912	912
1983	12555	0	0	0	219	219
1983	13109	0	0	0	181	181
1983	15459	0	0	0	151	151
1983	17134	0	0	0	330	330
1983	25419	0	0	0	274	274
1983	26248	0	0	0	386	386
1983	27447	0	0	0	155	155
1983	31703	0	0	0	174	174
1983	33613	0	0	0	529	529
1983	33624	0	0	0	153	153
1983	33741	0	234	0	766	815
1983	34312	0	0	0	218	218
1983	37542	0	0	0	170	170
1983	39186	0	0	0	299	299
1983	39912	0	0	0	163	163
1983	42008	0	0	0	190	190
1983	43815	0	0	0	230	230
1983	44093	0	0	0	208	208
1983	54454	0	0	0	238	238
1983	60606	0	0	0	259	259
1983	60825	0	0	0	195	195
1983	60846	0	0	0	168	168
1983	60857	0	0	0	340	340
1983	64139	0	0	0	152	152
1983	68911	0	0	0	467	467
1983	71771	0	0	0	468	468
1983	84029	0	0	0	169	169
1983	89594	0	0	0	362	362
1983	107807	0	0	0	158	158
1983	119607	0	0	0	385	385
1983	119828	0	0	0	468	468
1983	123619	0	0	0	462	462
1983	126941	0	0	0	352	352
1983	149096	0	0	0	154	154
1983	156391	0	0	0	669	669
1983	171548	0	0	0	178	178
1983	445354	0	0	0	273	273
1983	445643	0	0	0	153	153
1983	446156	0	0	0	271	271
1983	447043	0	0	0	231	231
1983	448537	0	0	0	313	313
1983	610479	0	0	0	286	286
1983	941361	0	0	0	217	217
1983	1548943	0	0	0	299	299
1983	2724385	0	0	0	299	299
1983	3001055	0	0	0	466	466
1983	5280805	0	0	0	157	157
1983	5281004	0	0	0	151	151
1983	5282381	0	0	0	351	351
1983	5284513	0	0	0	286	286
1983	5284583	0	0	0	209	209
1983	5284596	0	0	0	354	354
1983	5284627	0	0	0	274	274
1983	5311304	0	234	0	299	446
1983	5360515	0	0	0	223	223
1983	5360696	0	0	0	357	357
1983	5362065	0	0	0	154	154
1983	5362129	0	0	0	218	218
1983	5493444	0	0	0	230	230
1983	9552079	0	0	0	326	326
1983	9875401	0	0	0	152	152
1983	54676537	0	0	0	150	150
1986	187	0	0	0	309	309
1986	681	0	0	0	250	250
1986	936	0	0	0	180	180
1986	1775	0	0	0	782	782
1986	1983	0	0	0	151	151
1986	1989	0	0	0	211	211
1986	2083	0	0	0	173	173
1986	2148	0	0	0	360	360
1986	2153	0	0	0	491	491
1986	2244	0	0	0	330	330
1986	2249	0	0	0	258	258
1986	2284	0	0	0	154	154
1986	2315	0	194	0	330	443
1986	2343	0	0	0	327	327
1986	2366	0	0	0	293	293
1986	2369	0	0	0	344	344
1986	2435	0	0	0	528	528
1986	2471	0	194	0	654	712
1986	2519	0	0	0	461	461
1986	2554	0	0	0	692	692
1986	2583	0	0	0	217	217
1986	2662	0	0	0	208	208
1986	2732	0	194	0	501	585
1986	2756	0	0	0	173	173
1986	2803	0	0	0	169	169
1986	2904	0	194	0	299	418
1986	2905	0	0	0	218	218
1986	3016	0	0	0	393	393
1986	3038	0	497	0	925	961
1986	3105	0	0	0	709	709
1986	3108	0	0	0	317	317
1986	3121	0	0	0	559	559
1986	3151	0	0	0	240	240
1986	3152	0	0	0	193	193
1986	3278	0	194	0	584	654
1986	3291	0	0	0	622	622
1986	3292	0	0	0	150	150
1986	3331	0	0	0	208	208
1986	3394	0	0	0	151	151
1986	3446	0	0	0	310	310
1986	3639	0	194	0	529	609
1986	3647	0	194	0	353	462
1986	3672	0	0	0	209	209
1986	3675	0	0	0	243	243
1986	3676	0	0	0	588	588
1986	3702	0	194	0	359	467
1986	3715	0	0	0	299	299
1986	3759	0	0	0	321	321
1986	3826	0	0	0	195	195
1986	3878	0	0	0	330	330
1986	3998	0	0	0	330	330
1986	4171	0	0	0	157	157
1986	4178	0	0	0	731	731
1986	4472	0	0	0	370	370
1986	4497	0	0	0	208	208
1986	4506	0	0	0	183	183
1986	4633	0	0	0	167	167
1986	4737	0	0	0	209	209
1986	4849	0	194	0	387	491
1986	4909	0	0	0	357	357
1986	4911	0	0	0	258	258
1986	4913	0	0	0	326	326
1986	4943	0	0	0	153	153
1986	4946	0	0	0	407	407
1986	4976	0	0	0	293	293
1986	5328	0	0	0	321	321
1986	5335	0	0	0	320	320
1986	5355	0	0	0	173	173
1986	5358	0	0	0	219	219
1986	5546	0	194	0	456	548
1986	5576	0	0	0	456	456
1986	5593	0	0	0	155	155
1986	5665	0	0	0	273	273
1986	5734	0	0	0	505	505
1986	5735	0	0	0	409	409
1986	5833	0	194	0	404	505
1986	5961	0	0	0	197	197
1986	5994	0	0	0	154	154
1986	6307	0	194	0	329	443
1986	6597	0	0	0	188	188
1986	6741	0	0	0	297	297
1986	10531	0	0	0	197	197
1986	31307	0	0	0	165	165
1986	33624	0	0	0	868	868
1986	34312	0	0	0	230	230
1986	41781	0	194	0	463	554
1986	60606	0	0	0	156	156
1986	60648	0	0	0	167	167
1986	68844	0	497	0	663	825
1986	89594	0	0	0	150	150
1986	110635	0	0	0	151	151
1986	119607	0	0	0	200	200
1986	126941	0	0	0	151	151
1986	222528	0	0	0	235	235
1986	439501	0	0	0	639	639
1986	445354	0	0	0	153	153
1986	656615	0	194	0	209	343
1986	941361	0	0	0	445	445
1986	5284549	0	497	0	760	875
1986	5284583	0	0	0	274	274
1986	5284627	0	0	0	594	594
1986	5311221	0	0	0	529	529
1986	5311454	0	0	0	216	216
1989	1986	0	0	0	211	211
1989	3019	0	0	0	157	157
1989	3475	0	166	0	505	574
1989	3476	652	166	0	505	574
1989	3478	571	166	0	468	543
1989	3488	627	166	0	525	592
1989	3965	0	0	0	154	154
1989	4091	0	166	0	280	381
1989	4781	0	0	0	176	176
1989	4829	0	166	0	272	374
1989	5503	0	166	0	747	782
1989	5505	785	166	0	680	725
1989	5591	0	166	0	209	320
1989	5995	0	0	0	273	273
1989	8249	0	166	0	357	447
1989	65981	0	166	0	326	421
1989	441314	0	166	0	273	375
1989	4369359	0	166	0	212	323
1989	5311309	0	166	0	386	472
2082	1775	0	0	0	174	174
2082	1983	0	0	0	230	230
2082	2165	0	0	0	230	230
2082	2406	0	384	0	262	531
2082	2719	0	0	0	218	218
2082	2726	0	0	0	163	163
2082	2756	0	0	0	246	246
2082	2764	0	0	0	174	174
2082	2803	0	0	0	190	190
2082	2812	0	0	0	285	285
2082	2955	0	0	0	177	177
2082	3052	0	0	0	970	970
2082	3365	0	0	0	157	157
2082	3696	0	0	0	150	150
2082	3823	0	0	0	157	157
2082	4046	0	0	0	179	179
2082	4173	0	0	0	524	524
2082	4189	0	0	0	320	320
2082	4463	0	0	0	170	170
2082	4477	0	532	0	505	761
2082	4614	0	0	0	151	151
2082	4891	0	0	0	948	948
2082	4993	0	0	0	298	298
2082	5215	0	0	0	464	464
2082	5479	0	0	0	505	505
2082	5564	0	0	0	329	329
2082	5578	0	0	0	325	325
2082	5743	0	0	0	212	212
2082	5959	0	0	0	154	154
2082	5961	0	0	0	262	262
2082	6249	0	0	0	172	172
2082	6741	0	0	0	171	171
2082	8226	0	0	0	173	173
2082	10607	0	371	0	0	371
2082	17134	0	0	0	154	154
2082	33613	0	0	0	195	195
2082	37542	0	0	0	359	359
2082	40839	0	371	0	0	371
2082	41684	0	0	0	826	826
2082	44093	0	0	0	169	169
2082	50248	0	0	0	660	660
2082	56959	0	0	0	387	387
2082	60825	0	0	0	150	150
2082	68911	0	384	0	340	581
2082	71815	0	0	0	230	230
2082	445354	0	0	0	355	355
2082	447043	0	0	0	388	388
2082	708857	0	0	0	653	653
2082	969516	0	0	0	153	153
2082	1349907	0	0	0	315	315
2082	9552079	0	0	0	353	353
2083	187	0	0	0	526	526
2083	681	0	0	0	398	398
2083	1978	0	0	0	273	273
2083	1983	0	0	0	385	385
2083	1986	0	0	0	173	173
2083	2132	0	0	0	471	471
2083	2153	0	178	0	855	877
2083	2162	0	0	0	207	207
2083	2187	0	0	0	310	310
2083	2244	0	0	0	357	357
2083	2249	0	0	0	657	657
2083	2267	0	178	0	220	339
2083	2315	0	0	0	170	170
2083	2369	0	0	0	330	330
2083	2405	0	0	0	353	353
2083	2442	0	0	0	386	386
2083	2474	0	0	0	152	152
2083	2519	0	0	0	358	358
2083	2554	0	0	0	157	157
2083	2583	0	0	0	157	157
2083	2585	0	0	0	575	575
2083	2663	0	0	0	227	227
2083	2678	0	0	0	341	341
2083	2725	0	0	0	343	343
2083	2754	0	178	0	0	178
2083	2764	0	0	0	173	173
2083	2771	0	0	0	178	178
2083	2783	0	246	0	803	847
2083	2803	0	0	0	415	415
2083	2995	0	0	0	178	178
2083	3016	0	0	0	206	206
2083	3121	0	0	0	516	516
2083	3182	0	178	0	105	242
2083	3333	0	0	0	522	522
2083	3343	580	472	0	821	902
2083	3348	0	0	0	175	175
2083	3386	0	0	0	194	194
2083	3488	0	0	0	239	239
2083	3516	0	0	0	172	172
2083	3639	0	0	0	230	230
2083	3672	0	0	0	295	295
2083	3676	0	0	0	358	358
2083	3696	0	0	0	170	170
2083	3715	0	464	0	298	612
2083	3827	0	0	0	440	440
2083	3869	557	0	0	230	230
2083	3957	0	0	0	283	283
2083	3958	0	0	0	174	174
2083	4086	595	472	0	745	861
2083	4091	0	0	0	216	216
2083	4168	0	0	0	171	171
2083	4171	0	0	0	635	635
2083	4173	0	0	0	200	200
2083	4197	0	0	0	262	262
2083	4456	0	0	0	170	170
2083	4485	0	464	0	120	514
2083	4567	537	464	0	232	576
2083	4583	0	0	0	215	215
2083	4594	0	0	0	274	274
2083	4595	0	0	0	156	156
2083	4614	0	0	0	342	342
2083	4631	0	0	0	264	264
2083	4636	0	0	0	172	172
2083	4679	0	0	0	171	171
2083	4737	0	0	0	150	150
2083	4761	0	0	0	178	178
2083	4775	0	0	0	540	540
2083	4828	0	0	0	388	388
2083	4829	0	0	0	259	259
2083	4883	0	0	0	658	658
2083	4893	0	0	0	385	385
2083	4927	0	0	0	176	176
2083	4943	0	0	0	310	310
2083	4946	0	0	0	766	766
2083	4991	0	0	0	215	215
2083	4992	0	0	0	283	283
2083	5152	616	472	0	954	975
2083	5253	0	0	0	261	261
2083	5311	0	0	0	323	323
2083	5403	595	472	0	920	956
2083	5405	0	0	0	376	376
2083	5709	0	0	0	195	195
2083	5717	0	0	0	506	506
2083	5754	0	0	0	352	352
2083	5819	0	0	0	158	158
2083	5833	0	0	0	211	211
2083	5906	0	0	0	173	173
2083	6741	0	0	0	470	470
2083	7028	0	178	0	299	406
2083	8226	0	0	0	343	343
2083	12035	0	0	0	393	393
2083	33613	0	0	0	284	284
2083	33624	0	0	0	564	564
2083	36811	0	246	0	0	246
2083	37542	0	0	0	171	171
2083	39147	0	0	0	451	451
2083	39186	0	0	0	230	230
2083	44093	0	0	0	208	208
2083	47811	0	0	0	320	320
2083	54454	0	0	0	202	202
2083	59768	0	0	0	151	151
2083	82153	0	0	0	743	743
2083	84029	0	0	0	197	197
2083	89594	0	0	0	257	257
2083	104865	0	0	0	204	204
2083	124087	0	0	0	172	172
2083	126941	0	0	0	150	150
2083	149096	0	0	0	209	209
2083	154417	0	178	0	0	178
2083	156391	0	0	0	151	151
2083	439501	0	0	0	180	180
2083	444036	0	0	0	728	728
2083	446156	0	0	0	227	227
2083	447043	0	0	0	271	271
2083	1548943	0	0	0	202	202
2083	2724385	0	0	0	284	284
2083	3001055	0	0	0	274	274
2083	5281004	0	178	0	987	989
2083	5283731	0	0	0	220	220
2083	5360696	0	0	0	171	171
2083	5362129	0	0	0	153	153
2088	1983	0	0	0	208	208
2088	2187	0	0	0	273	273
2088	2244	0	0	0	337	337
2088	2265	0	0	0	179	179
2088	2907	0	0	0	160	160
2088	3016	0	0	0	349	349
2088	3305	571	347	0	882	921
2088	3397	0	0	0	168	168
2088	3652	0	0	0	157	157
2088	3672	0	0	0	180	180
2088	3823	0	0	0	408	408
2088	4091	0	0	0	171	171
2088	4493	0	0	0	258	258
2088	4594	0	0	0	234	234
2088	5035	0	347	0	951	967
2088	5426	0	0	0	443	443
2088	5754	0	0	0	239	239
2088	5819	0	0	0	235	235
2088	5994	0	0	0	403	403
2088	6279	0	0	0	682	682
2088	6741	0	0	0	263	263
2088	8226	0	0	0	315	315
2088	25419	0	347	0	836	889
2088	31703	0	0	0	158	158
2088	33613	0	0	0	157	157
2088	53232	0	0	0	265	265
2088	54454	0	0	0	291	291
2088	60198	0	0	0	156	156
2088	60852	0	347	0	912	940
2088	71384	0	0	0	171	171
2088	89594	0	0	0	349	349
2088	126941	0	0	0	292	292
2088	216239	0	0	0	176	176
2088	216326	0	0	0	288	288
2088	444008	0	0	0	413	413
2088	446156	0	0	0	310	310
2088	3001028	0	0	0	586	586
2088	5281004	0	0	0	195	195
2088	5281078	0	0	0	167	167
2088	5283731	0	347	0	714	808
2088	9552079	0	0	0	218	218
2092	564	0	211	0	298	429
2092	2249	0	0	0	156	156
2092	2585	0	456	0	0	456
2092	2662	0	0	0	150	150
2092	2907	0	0	0	209	209
2092	3016	0	0	0	151	151
2092	3157	565	456	0	820	899
2092	3354	0	391	0	151	467
2092	3385	0	0	0	258	258
2092	3689	0	211	0	0	211
2092	3869	0	456	0	0	456
2092	4184	0	211	0	0	211
2092	4205	0	211	0	0	211
2092	4634	0	391	0	326	577
2092	4636	0	0	0	172	172
2092	4768	0	211	0	0	211
2092	4893	520	456	0	520	731
2092	5291	0	0	0	326	326
2092	5311	0	0	0	154	154
2092	5394	0	0	0	460	460
2092	5401	746	456	0	821	899
2092	5426	0	0	0	515	515
2092	5504	0	211	0	0	211
2092	5526	0	0	0	711	711
2092	5593	0	0	0	151	151
2092	5743	0	0	0	210	210
2092	5775	0	211	0	0	211
2092	5994	0	0	0	547	547
2092	6215	0	0	0	320	320
2092	10531	0	211	0	0	211
2092	31703	0	0	0	211	211
2092	39186	0	0	0	151	151
2092	57363	0	391	0	670	793
2092	60953	0	0	0	219	219
2092	110635	0	391	0	499	685
2092	123631	0	0	0	343	343
2092	208908	0	0	0	260	260
2092	216239	0	0	0	529	529
2092	216326	0	0	0	216	216
2092	387447	0	0	0	191	191
2092	3062316	0	0	0	177	177
2092	5284616	0	0	0	233	233
2092	6442177	0	0	0	299	299
2092	6450551	0	0	0	479	479
2092	10113978	0	0	0	577	577
2092	23725625	0	0	0	273	273
2099	187	0	0	0	155	155
2099	2771	0	0	0	156	156
2099	2913	0	194	0	0	194
2099	2995	0	0	0	171	171
2099	3042	0	0	0	219	219
2099	3386	0	0	0	162	162
2099	3446	0	0	0	154	154
2099	3678	0	0	0	174	174
2099	4031	0	0	0	511	511
2099	4168	0	0	0	171	171
2099	4184	0	194	0	0	194
2099	4595	0	194	0	457	549
2099	4828	0	194	0	0	194
2099	5073	0	194	0	0	194
2099	5573	0	0	0	345	345
2099	5656	0	0	0	153	153
2099	28693	0	194	0	0	194
2099	43815	0	0	0	196	196
2099	154417	0	0	0	218	218
2099	247839	0	0	0	218	218
2099	610479	0	194	0	0	194
2099	1548943	0	0	0	154	154
2099	6337614	0	194	0	212	345
2118	187	0	0	0	171	171
2118	444	0	0	0	456	456
2118	681	0	0	0	363	363
2118	896	0	0	0	217	217
2118	1775	0	0	0	311	311
2118	1983	0	0	0	312	312
2118	2153	0	0	0	401	401
2118	2159	0	0	0	154	154
2118	2162	0	0	0	193	193
2118	2244	0	0	0	258	258
[truncated: 38,833 more rows]
